# Supplementary material for: Neuroprotection and Neuroregeneration Strategies Using the rNAION Model: Theory, Histology, Problems, Results and Analytical Approaches
Source: Int J Mol Sci. 2022 Dec 9;23(24):15604. doi: 10.3390/ijms232415604 (PMC9778957; doi:10.3390/ijms232415604)
Supplement: Supplementary file 1 [file ijms-23-15604-s001.zip]

Archive with 1 entries (1 files):
- Supplementary Table S1-Retina Microarray averages.xlsx
