# Supplementary material for: Neuroprotection and Neuroregeneration Strategies Using the rNAION Model: Theory, Histology, Problems, Results and Analytical Approaches
Source: Int J Mol Sci. 2022 Dec 9;23(24):15604. doi: 10.3390/ijms232415604 (PMC9778957; doi:10.3390/ijms232415604)
Supplement: Supplementary file 1 [file ijms-23-15604-s001.zip › Supplementary Table S1-Retina Microarray averages.xlsx]

## Sheet: All genes
L1 day average	L3 day average	R1 day average	R3 day average	R1/L1	R3/L3	L1/L3	Descriptions
4.6	0.1	0.25	2.75	0.0543478	27.5	46	Rat mixed-tissue library Rattus norvegicus cDNA clone rx04025 3 , mRNA sequence [Rattus norvegicus]
13.85	0.95	3.8	13.85	0.274368	14.5789	14.5789	Z27513exon RNCPSIX38 R.norvegicus gene for carbamoylphosphate synthase I, exon 38
19.35	3.2	12.75	40.4	0.658915	12.625	6.04688	Rat mixed-tissue library Rattus norvegicus cDNA clone rx03133 3 , mRNA sequence [Rattus norvegicus]
1.65	1.7	14.35	20	8.69697	11.7647	0.970588	rc_AA800344 EST189841 Lcorl1 Rattus norvegicus cDNA, 3 end /clone=RLIAA11 /clone_end=3 /gb=AA800344 /gi=2863299 /ug=Rn.6314 /len=291
56.95	57.9	60.4	620.55	1.06058	10.7176	0.983592	X71127 R.norvegicus mRNA for complement protein C1q beta chain /cds=(187,948) /gb=X71127 /gi=510191 /ug=Rn.6702 /len=1095
4.9	10.15	12.95	103.45	2.64286	10.1921	0.482759	AF027188UTR#1 Rattus norvegicus SA mRNA, partial 3 UTR
15.75	15.55	13.1	144.65	0.831746	9.30225	1.01286	U10894 Aif1 RNU10894 allograft inflammatory factor 1
33.35	2.5	28.1	22.05	0.842579	8.82	13.34	U39609 RNU39609 Rattus norvegicus anti-NGF30 antibody light-chain mRNA, variable and constant regions, partial cds
0.3	0.1	0.75	0.85	2.5	8.5	3	M58169 Rat prostatic 22-kD glycoprotein mRNA, complete cds /cds=(51,581) /gb=M58169 /gi=205904 /ug=Rn.10041 /len=823
17.4	17.15	21.75	145.55	1.25	8.48688	1.01458	U31599 RNU31599 Rattus norvegicus MHC class II-like beta chain (RT1.DMb) mRNA, partial cds
6	3.95	4.2	32.2	0.7	8.1519	1.51899	Rat mixed-tissue library Rattus norvegicus cDNA clone rx01423 3 , mRNA sequence [Rattus norvegicus]
11.4	6.55	46.85	50.05	4.10965	7.64122	1.74046	U00964 Rattus norvegicus common salivary protein 1 mRNA, complete cds /cds=(36,515) /gb=U00964 /gi=392936 /ug=Rn.9752 /len=589
125.6	13.45	97.9	101.75	0.779459	7.56506	9.33829	M81183 Insulin like growth factor 1 Exon_UTR RATINSLGFA Rat insulin-like growth factor I gene, 3 end of exon 6
26.75	4.35	15.8	31.6	0.590654	7.26437	6.14943	rc_AA893985 EST197788 Rattus norvegicus cDNA, 3 end /clone=RPLAO24 /clone_end=3 /gb=AA893985 /gi=3020864 /ug=Rn.14842 /len=400
37.6	57.25	107.05	413.1	2.84707	7.21572	0.656769	X71127 R.norvegicus mRNA for complement protein C1q beta chain /cds=(187,948) /gb=X71127 /gi=510191 /ug=Rn.6702 /len=1095
31.25	11.7	74.9	83.2	2.3968	7.11111	2.67094	Rat mixed-tissue library Rattus norvegicus cDNA clone rx05142 3 , mRNA sequence [Rattus norvegicus]
80.05	12.45	59.25	88.35	0.740162	7.09639	6.42972	X99773mRNA RNZG46P R.norvegicus mRNA for serpin, ZG-46p
158.65	26	171.05	177.05	1.07816	6.80962	6.10192	rc_AI070295: Growth arrest and DNA damage inducible: Gadd45; /gb=AI070295
25.2	4.9	9.25	33.25	0.367063	6.78571	5.14286	M18349cds#1 RATLCAG1 Rat leukocyte common antigen (L-CA) gene, exons 1 through 5
2.6	3.45	17.1	22.3	6.57692	6.46377	0.753623	M20623 Rat testis-specific cytochrome c mRNA /cds=(61,378) /gb=M20623 /gi=203730 /ug=Rn.10889 /len=510
0.3	0.25	0.65	1.6	2.16667	6.4	1.2	U90260UTR#1 Rattus norvegicus developmentally-regulated cardiac factor (DRCF-1) mRNA, 3 UTR sequence
5.55	7.8	37.3	49.7	6.72072	6.37179	0.711538	Y08358 R.norvegicus mRNA for eotaxin /cds=(34,327) /gb=Y08358 /gi=1707664 /ug=Rn.10632 /len=978
45.55	4.45	15.85	27.75	0.347969	6.23596	10.236	Rat mixed-tissue library Rattus norvegicus cDNA clone rx01260 3 , mRNA sequence [Rattus norvegicus]
9.6	2.4	12.5	14.95	1.30208	6.22917	4	rc_AI236945 EST233507 Rattus norvegicus cDNA, 3 end /clone=ROVDM71 /clone_end=3 /gb=AI236945 /ug=Rn.24142 /len=449
19.75	6.35	4.4	39.55	0.222785	6.22835	3.11024	S73009 synuclein SYN3 {alternatively spliced} [rats, mRNA, 678 nt]
20.8	4.55	25.35	28.25	1.21875	6.20879	4.57143	U67888 RNU67888 Rattus norvegicus mast cell protease 3 (RMCP-3) mRNA, partial cds
77.95	7.3	74.65	45.1	0.957665	6.17808	10.6781	Rat mixed-tissue library Rattus norvegicus cDNA clone rx04972 3 , mRNA sequence [Rattus norvegicus]
53.65	5.4	23	33	0.428705	6.11111	9.93519	J00777 fat prostatic steroid-binding protein, C3 peptide mRNA, complete coding sequence /cds=(54,341) /gb=J00777 /gi=206452 /ug=Rn.9763 /len=509
2.65	1.6	5.15	9.75	1.9434	6.09375	1.65625	rc_AA946542 EST202041 Rattus norvegicus cDNA, 3 end /clone=RSPAZ69 /clone_end=3 /gb=AA946542 /gi=3106458 /ug=Rn.1928 /len=637
11.8	10.55	55.25	63.45	4.6822	6.01422	1.11848	rc_AA875123 UI-R-E0-bu-c-03-0-UI.s2 Rattus norvegicus cDNA, 3 end /clone=UI-R-E0-bu-c-03-0-UI /clone_end=3 /gb=AA875123 /gi=2980071 /ug=Rn.2797 /len=477
26.3	7.1	27.4	42.35	1.04183	5.96479	3.70423	Rat mixed-tissue library Rattus norvegicus cDNA clone rx01052 3 , mRNA sequence [Rattus norvegicus]
17.05	3.8	15.95	22.65	0.935484	5.96053	4.48684	U04540 XXU04540 Rattus norvegicus/Spinacea oleracea flavocytochrome b5 chimeric protein mRNA, complete cds
18.85	3.55	21.25	21.15	1.12732	5.95775	5.30986	AF053987 Rattus norvegicus tissue-type vomeronasal neurons putative pheromone receptor V2R1 mRNA, partial cds /cds=(0,1021) /gb=AF053987 /gi=2996017 /ug=Rn.9648 /len=1079
86.2	8.55	58.45	50.4	0.678074	5.89474	10.0819	M27440 Rattus norvegicus (clone rb9E) apolipoprotein B apoB mRNA, 3 end /cds=(0,2969) /gb=M27440 /gi=623548 /ug=Rn.10103 /len=3128
38.1	5.45	10.85	31.8	0.284777	5.83486	6.99083	rc_AA945569 EST201068 Rattus norvegicus cDNA, 3 end /clone=RLIAP11 /clone_end=3 /gb=AA945569 /ug=Rn.11295 /len=640
8.9	1.6	2	9.15	0.224719	5.71875	5.5625	V01244 R.norvegicus gene encoding prolactin, exon 1 and joined CDS /cds=(51,734) /gb=V01244 /gi=56532 /ug=Rn.9759 /len=885
27	9.9	17.05	56.1	0.631481	5.66667	2.72727	U50044cds RNU50044 Rattus norvegicus von Willebrand factor vWf, precursor mRNA, exon 28, partial cds
44.6	10.1	63.5	57.2	1.42377	5.66337	4.41584	rc_AA946368 EST201867 Rattus norvegicus cDNA, 3 end /clone=RLUBH29 /clone_end=3 /gb=AA946368 /gi=3106284 /ug=Rn.3790 /len=750
7.25	4.65	25.2	25.85	3.47586	5.55914	1.55914	U72143 Rattus norvegicus Granzyme J (RNKP-5) mRNA, complete cds /cds=(0,740) /gb=U72143 /gi=1763231 /ug=Rn.10651 /len=823
70.5	14.75	152.05	81.65	2.15674	5.53559	4.77966	rc_AA955950 UI-R-E1-ff-b-11-0-UI.s1 Rattus norvegicus cDNA, 3 end /clone=UI-R-E1-ff-b-11-0-UI /clone_end=3 /gb=AA955950 /ug=Rn.221 /len=480
24.15	5.35	9.4	29.55	0.389234	5.52336	4.51402	M32474 Rattus norvegicus carcinoembryonic antigen-related protein (CGM1) mRNA, complete cds /cds=(121,2250) /gb=M32474 /gi=203430 /ug=Rn.10064 /len=3190
39.65	11.3	72.05	62.15	1.81715	5.5	3.50885	Z15158mRNA RNCREM R.norvegicus mRNA for cAMP responsive-element modulator (CREM) (partial)
79.15	18.45	58.9	100.6	0.744157	5.45257	4.28997	M77482 Rat potassium channel (Kv2.2; CDRK) mRNA, complete cds /cds=(326,2734) /gb=M77482 /gi=203395 /ug=Rn.10750 /len=3232
46.25	13.2	49.65	69.15	1.07351	5.23864	3.50379	rc_AA997410 UI-R-C0-hr-e-08-0-UI.s1 Rattus norvegicus cDNA, 3 end /clone=UI-R-C0-hr-e-08-0-UI /clone_end=3 /gb=AA997410 /ug=Rn.12687 /len=359
79.9	18.7	57.3	96.6	0.717146	5.16578	4.27273	rc_AA893205 EST197008 Rattus norvegicus cDNA, 3 end /clone=RKIBD50 /clone_end=3 /gb=AA893205 /gi=3020084 /ug=Rn.13483 /len=460
209.4	54.4	300.8	279.95	1.43649	5.14614	3.84926	AF001417 Rattus norvegicus zinc finger protein mRNA, complete cds
0.4	1.6	4.3	8.15	10.75	5.09375	0.25	Rat mixed-tissue library Rattus norvegicus cDNA clone rx02866 3 , mRNA sequence [Rattus norvegicus]
11.65	4.65	26.3	22.85	2.25751	4.91398	2.50538	X89730mRNA RNSRYGENE R.norvegicus DNA for Sry gene (partial)
26.5	9.65	35.5	47.3	1.33962	4.90155	2.74611	M85301 Rat sodium-hydrogen exchange protein-isoform 4 (NHE-4) mRNA, complete cds /cds=(466,2619) /gb=M85301 /gi=205708 /ug=Rn.9707 /len=3183
49.4	12.35	36.4	60.3	0.736842	4.88259	4	X77815 RNSMR1A2 R.norvegicus VCS-alpha2 mRNA for SMR1-alpha2
418.8	92.15	507.1	445.9	1.21084	4.83885	4.54476	rc_AA945054 EST200553 Rattus norvegicus cDNA, 3 end /clone=RLIAF82 /clone_end=3 /gb=AA945054 /ug=Rn.1055 /len=565
12.4	6.35	12.3	29.75	0.991935	4.68504	1.95276	rc_AA892296 EST196099 Rattus norvegicus cDNA, 3 end /clone=RKIAO71 /clone_end=3 /gb=AA892296 /gi=3019175 /ug=Rn.14746 /len=304
13.1	2.3	7.65	10.6	0.583969	4.6087	5.69565	U01245 Rattus rattus Wistar pre-amelogenin (Amel) mRNA, complete cds
32.3	7.15	31.7	32.85	0.981424	4.59441	4.51748	Rat mixed-tissue library Rattus norvegicus cDNA clone rx00950 3 , mRNA sequence [Rattus norvegicus]
25	15	60.3	68.9	2.412	4.59333	1.66667	X89999cds RN2B1ANGN R.norvegicus mRNA for 2B1 antigen protein
21.45	3.05	28.75	14	1.34033	4.59016	7.03279	S75275 RVLG=vasa-like gene protein [rats, Wistar-Imanishi, testis, mRNA, 3030 nt]
11	5.3	38.45	24.1	3.49545	4.54717	2.07547	J00776cds RATPSBC22 Rat prostatic steroid-binding protein C2, exons 2, 3 and 3 flank, mRNA
26.4	9.55	8.7	42.9	0.329545	4.49215	2.7644	S75437 TCR gamma C4L=T-cell receptor gamma chain {clone RG7} [rats, thymic lymphoma cell line cFTL53, mRNA, 1474 nt]
9.75	10.05	13.3	44.05	1.3641	4.38308	0.970149	AJ002259 Rattus Norvegicus mRNA for Prx3A protein /cds=(0,701) /gb=AJ002259 /gi=2632116 /ug=Rn.11258 /len=702
45.2	17.45	70.7	75.9	1.56416	4.34957	2.59026	rc_H31411 EST105423 Rattus norvegicus cDNA, 3 end /clone=RPCAJ13 /clone_end=3 /gb=H31411 /gi=976828 /ug=Rn.14568 /len=351
111.8	18.05	113.1	77.95	1.01163	4.31856	6.19391	M57718mRNA RATCYP4A1 Rat cytochrome P-450 IV A1 (CYP4A1) gene, complete cds
22.35	10.25	9.15	44.15	0.409396	4.30732	2.18049	J04731 Rat potassium channel protein (BK2) mRNA, complete cds /cds=(581,2080) /gb=J04731 /gi=203154 /ug=Rn.10298 /len=2324
2.8	2.85	3.75	12.25	1.33929	4.29825	0.982456	Rat mixed-tissue library Rattus norvegicus cDNA clone rx04025 3 , mRNA sequence [Rattus norvegicus]
15.15	7.05	18.75	30.3	1.23762	4.29787	2.14894	S69161 thyrotropin-releasing hormone receptor {alternatively spliced} [rats, pituitary gland, mRNA Partial, 1187 nt]
8.6	11.85	38.9	50.6	4.52326	4.27004	0.725738	U56407 Rattus norvegicus ubiquitin conjugating enzyme mRNA, complete cds /cds=(76,519) /gb=U56407 /gi=1515422 /ug=Rn.10634 /len=1362
12.8	3.65	5.55	15.55	0.433594	4.26027	3.50685	Rat mixed-tissue library Rattus norvegicus cDNA clone rx01128 3 , mRNA sequence [Rattus norvegicus]
9.55	4.55	9.2	19.2	0.963351	4.21978	2.0989	Rat mixed-tissue library Rattus norvegicus cDNA clone rx01082 3 , mRNA sequence [Rattus norvegicus]
77.85	20.7	65	86.85	0.834939	4.19565	3.76087	X75309 R.norvegicus mRNA for Zn-alpha-2-glycoprotein /cds=(8,889) /gb=X75309 /gi=534922 /ug=Rn.5007 /len=1304
26.8	12.15	14.5	50.9	0.541045	4.1893	2.20576	U97061 Rattus norvegicus Slug mRNA, partial cds
30.35	5.9	13.95	24.65	0.459638	4.17797	5.14407	X17013 B subtilis lys gene for diaminopimelate decarboxylase corresponding to nucleotides 350-1345 of X17013 (-5, -M, -3 represent transcript regions 5 prime, Middle, and 3 prime respectively)
44	11.9	23.45	49.5	0.532955	4.15966	3.69748	M18526cds RATIGKAE Rat (R.colletti) Ig germline kappa-chain C-region gene, 3 end
18.8	9.5	12.1	39.5	0.643617	4.15789	1.97895	rc_AA893314 EST197117 Rattus norvegicus cDNA, 3 end /clone=RKIBE92 /clone_end=3 /gb=AA893314 /gi=3020193 /ug=Rn.22749 /len=255
21.2	12.95	23.25	53.65	1.0967	4.14286	1.63707	AJ001043cds RNMAGPIAN Rattus norvegicus mRNA for metastasis-associated GPI-anchored protein
15.25	5.7	14.45	23.6	0.947541	4.14035	2.67544	Rat mixed-tissue library Rattus norvegicus cDNA clone rx01050 3 , mRNA sequence [Rattus norvegicus]
5.2	5.55	4.05	22.85	0.778846	4.11712	0.936937	Y13590 Rattus norvegicus mRNA for calpastatin, clone RNCAST110 /cds=(17,268) /gb=Y13590 /gi=2765343 /ug=Rn.10882 /len=328
8.3	8.5	30.5	34.9	3.6747	4.10588	0.976471	Y10619cds RNRELAXT R.norvegicus mRNA for transcriptional regulator, Relax
31.6	28.25	329.8	115.95	10.4367	4.10442	1.11858	rc_AA892553 STAT1 EST196356 Rattus norvegicus cDNA, 3 end /clone=RKIAS78 /clone_end=3 /gb=AA892553 /gi=3019432 /ug=Rn.3925 /len=524 actually stat 1
8.95	10.9	11.75	44.45	1.31285	4.07798	0.821101	rc_AI137484 UI-R-C2p-ol-g-07-0-UI.s1 Rattus norvegicus cDNA, 3 end /clone=UI-R-C2p-ol-g-07-0-UI /clone_end=3 /gb=AI137484 /ug=Rn.11097 /len=522
3.55	5.2	82.1	21.1	23.1268	4.05769	0.682692	M80367 Rat isoprenylated 67 kDa protein mRNA, complete cds /cds=(172,1947) /gb=M80367 /gi=207604 /ug=Rn.7932 /len=2396
1.65	2.2	1.45	8.8	0.878788	4	0.75	rc_AA893579 EST197382 Rattus norvegicus cDNA, 3 end /clone=RPLAC19 /clone_end=3 /gb=AA893579 /gi=3020458 /ug=Rn.14809 /len=380
48.75	9.65	45.1	38.15	0.925128	3.95337	5.05181	Rat mixed-tissue library Rattus norvegicus cDNA clone rx01204 3 , mRNA sequence [Rattus norvegicus]
29.1	21.2	51.65	83.05	1.77491	3.91745	1.37264	rc_AA859926 UI-R-E0-cg-c-08-0-UI.s1 Rattus norvegicus cDNA, 3 end /clone=UI-R-E0-cg-c-08-0-UI /clone_end=3 /gb=AA859926 /gi=2949446 /ug=Rn.22652 /len=391
17.85	11.4	28.85	44.6	1.61625	3.91228	1.56579	Rat mixed-tissue library Rattus norvegicus cDNA clone rx02026 3 , mRNA sequence [Rattus norvegicus]
14.15	13.25	45.5	51.65	3.21555	3.89811	1.06792	M86514 Rat proline-rich protein mRNA, 3 end /cds=(0,15085) /gb=M86514 /gi=206408 /ug=Rn.9760 /len=16453
99.6	22.25	29.35	86.3	0.294679	3.87865	4.4764	AF021882 Rattus norvegicus glutathione-dependent prostaglandin D synthase mRNA, partial cds
130.5	82.35	161.4	318.95	1.23678	3.8731	1.5847	rc_AI171966 EST217960 Rattus norvegicus cDNA, 3 end /clone=RMUBT25 /clone_end=3 /gb=AI171966 /gi=3712006 /ug=Rn.5892 /len=663
79.35	12.4	54.6	47.8	0.688091	3.85484	6.39919	AF030088UTR#1 Rattus norvegicus activity and neurotransmitter-induced early gene 3 (ania-3) mRNA, 3 UTR
47.75	13.15	62.6	50.55	1.31099	3.84411	3.63118	L07410 RATIGKVEL Rattus norvegicus (hybridoma 57R-1) immunoglobulin rearranged kappa-chain mRNA variable (V) region, partial cds
59.3	20.5	82.25	78.45	1.38702	3.82683	2.89268	D14989 RATHSS3 Rat mRNA for hydroxysteroid sulfotransferase subunit, complete cds
60.75	20.9	38	79.35	0.625514	3.79665	2.9067	rc_AI071531 UI-R-C1-ky-b-05-0-UI.s2 Rattus norvegicus cDNA, 3 end /clone=UI-R-C1-ky-b-05-0-UI /clone_end=3 /gb=AI071531 /ug=Rn.14541 /len=451
59.4	42.25	48.5	159.25	0.816498	3.76923	1.40592	U75973 Rattus norvegicus NAAG-peptidase mRNA, complete cds /cds=(22,2280) /gb=U75973 /gi=1661226 /ug=Rn.10609 /len=2899
480.9	152.8	347.9	575.7	0.723435	3.76767	3.14725	rc_AA800963 EST190460 Rattus norvegicus cDNA, 3 end /clone=RLUAN60 /clone_end=3 /gb=AA800963 /gi=2863918 /ug=Rn.6675 /len=354
11.8	8.05	13.75	30.25	1.16525	3.75776	1.46584	U70210 MMU70210 Mus musculus TR2L mRNA, partial cds
12.45	5.5	9.4	20.65	0.75502	3.75455	2.26364	K01391 B subtilis TrpE protein, TrpD protein, TrpC protein corresponding to nucleotides 1883-4400 of K01391 (-5, -M, -3 represent transcript regions 5 prime, Middle, and 3 prime respectively)
25.75	36.2	104.4	135.5	4.05437	3.74309	0.711326	M29866 RATC3 Rat complement component C3 mRNA, partial cds
52.4	42.7	75.75	158.9	1.44561	3.72131	1.22717	M32062 Rat Fc-gamma receptor mRNA, complete cds /cds=(49,852) /gb=M32062 /gi=204114 /ug=Rn.6050 /len=1341
37.4	25.5	97.9	94.25	2.61765	3.69608	1.46667	U94330 Rattus norvegicus osteoprotegerin (OPG) mRNA, complete cds /cds=(123,1328) /gb=U94330 /gi=2072180 /ug=Rn.9792 /len=2432
31.25	7	7.9	25.85	0.2528	3.69286	4.46429	Rat mixed-tissue library Rattus norvegicus cDNA clone rx01677 3 , mRNA sequence [Rattus norvegicus]
20.9	2.35	11.35	8.65	0.543062	3.68085	8.89362	D38063exon RATUGT1A3C Rat DNA for UDP glucuronosyltransferase, exon 1
41.25	24.15	39.75	88.3	0.963636	3.65631	1.70807	Rat mixed-tissue library Rattus norvegicus cDNA clone rx05063 3 , mRNA sequence [Rattus norvegicus]
62.3	23.5	31.45	85.9	0.504815	3.65532	2.65106	AF081366 Rattus norvegicus ATP-regulated K+ channel ROMK2.1 isoform mRNA, complete cds
27.35	12.95	40.05	47.3	1.46435	3.65251	2.11197	U28504 Rattus norvegicus Na+/Pi cotransporter-1 mRNA, complete cds /cds=(43,1440) /gb=U28504 /gi=1262174 /ug=Rn.11150 /len=1700
24.15	8.3	22.5	30.3	0.931677	3.6506	2.90964	D31734 Rat mRNA for Distal-less 3 (Dlx-3) homeobox protein /cds=(175,1044) /gb=D31734 /gi=1389580 /ug=Rn.11248 /len=1388
25.2	13.7	15.1	49.95	0.599206	3.64599	1.83942	rc_AA945082 EST200581 Rattus norvegicus cDNA, 3 end /clone=RLIAG27 /clone_end=3 /gb=AA945082 /ug=Rn.11290 /len=561
38.7	15.25	31.85	55.3	0.822997	3.62623	2.5377	Rat mixed-tissue library Rattus norvegicus cDNA clone rx02815 3 , mRNA sequence [Rattus norvegicus]
120.6	27.85	87.9	100.9	0.728856	3.62298	4.33034	X99121mRNA#1 RNRT6GEN2 R.norvegicus RT6 gene, exon 2, testis
22.2	9.15	12.95	33.15	0.583333	3.62295	2.42623	rc_AA866264 UI-R-A0-bg-a-06-0-UI.s1 Rattus norvegicus cDNA, 3 end /clone=UI-R-A0-bg-a-06-0-UI /clone_end=3 /gb=AA866264 /gi=2961725 /ug=Rn.3029 /len=413
77.1	44.8	37.7	161.6	0.488975	3.60714	1.72098	rc_H31418 EST105434 Rattus norvegicus cDNA, 3 end /clone=RPCAJ31 /clone_end=3 /gb=H31418 /gi=976835 /ug=Rn.21416 /len=341
13.2	18.4	9	66.15	0.681818	3.59511	0.717391	S65091 cyclic AMP-regulated phosphoprotein [rats, mRNA, 1030 nt]
37.15	13.9	47.75	49.85	1.28533	3.58633	2.67266	Z56277 R.norvegicus mRNA for CLC-5 chloride channel /cds=(162,2402) /gb=Z56277 /gi=1122329 /ug=Rn.10337 /len=2550
6.35	2.5	17.85	8.95	2.81102	3.58	2.54	X51615 RRCX26 R.rattus RNA for connexin protein Cx26
16.3	5.75	5.8	20.55	0.355828	3.57391	2.83478	J04215 Rat cell-binding bone sialoprotein mRNA, complete cds /cds=(76,1038) /gb=J04215 /gi=205861 /ug=Rn.9721 /len=1936
73.7	22.75	67.8	81.25	0.919946	3.57143	3.23956	U88986 RNU88986 Rattus norvegicus phospholipase D 1 mRNA, partial cds
73.25	22.9	104.6	81.6	1.42799	3.56332	3.19869	D38062exon RATUGT1A2B Rat DNA for UDP glucuronosyltransferase, exon 1
28.4	6.7	15.7	23.85	0.552817	3.5597	4.23881	M74488cds RATCACALDK Rat Ca2+/calmodulin-dependent protein kinase gene, 3 cds
27.15	8.4	8.45	29.65	0.311234	3.52976	3.23214	L14001UTR#1 RATPIGRA Rattus norvegicus polymeric immunoglobulin receptor AATTAA-containing 3 UTR mRNA sequence
34.6	18.6	59.6	65.55	1.72254	3.52419	1.86022	rc_AA925529 UI-R-A1-em-f-05-0-UI.s1 Rattus norvegicus cDNA, 3 end /clone=UI-R-A1-em-f-05-0-UI /clone_end=3 /gb=AA925529 /gi=3072665 /ug=Rn.15545 /len=402
844.3	1049.65	3846.65	3641.65	4.55602	3.46939	0.804363	AF028784mRNA#1 Rattus norvegicus glial fibrillary acidic protein alpha (GFAP) gene, alternative spliced form, complete cds; and glial fibrillary acidic protein delta (GFAP) gene, alternative spliced form, partial cds
18.45	12.7	14.35	44.05	0.777778	3.4685	1.45276	M12337 Rat phenylalanine hydroxylase mRNA, complete cds /cds=(74,1435) /gb=M12337 /gi=206120 /ug=Rn.1652 /len=1998
19	7.8	16.6	27.05	0.873684	3.46795	2.4359	AF050661UTR#1 Rattus norvegicus activity and neurotransmitter-induced early gene 9 (ania-9) mRNA, 3 UTR
52.6	18.65	30.15	64.2	0.573194	3.44236	2.82038	AF102854 Rattus norvegicus membrane-associated guanylate kinase-interacting protein 2 Maguin-2 mRNA, complete cds
214.55	151.35	395.1	519.45	1.84153	3.43211	1.41758	M14656 Rat osteopontin mRNA, complete cds /cds=(79,1032) /gb=M14656 /gi=205859 /ug=Rn.8871 /len=1457
32.85	8.9	36.4	30.5	1.10807	3.42697	3.69101	AF000901 Rattus norvegicus p23 (p58/p45) mRNA, alternatively spliced, complete cds
37.05	20.9	35.05	70.95	0.946019	3.39474	1.77273	M18532cds RATIGKAK Rat (R.villosissimus) Ig germline kappa-chain C-region gene, 3 end
12.75	7.8	18	26.3	1.41176	3.37179	1.63462	Rat mixed-tissue library Rattus norvegicus cDNA clone rx01425 3 , mRNA sequence [Rattus norvegicus]
125.9	32.65	44.95	110.05	0.357029	3.3706	3.85605	S49003 short isoform growth hormone receptor [rats, mRNA, 1136 nt]
48.2	12.55	59.85	41.95	1.2417	3.34263	3.84064	X79860 R.norvegicus H1SHR mRNA /cds=UNKNOWN /gb=X79860 /gi=587516 /ug=Rn.25409 /len=1789
24.7	11.3	20.6	37.75	0.834008	3.34071	2.18584	rc_AA891362 EST195165 Rattus norvegicus cDNA, 3 end /clone=RHEAT10 /clone_end=3 /gb=AA891362 /gi=3018241 /ug=Rn.17172 /len=528
4.95	3.45	6.25	11.5	1.26263	3.33333	1.43478	U01348 Rattus norvegicus clone B-0/7 arylamine N-acetyltransferase mRNA, complete cds /cds=(321,1193) /gb=U01348 /gi=786265 /ug=Rn.11112 /len=1385
64.9	8.7	29.85	28.95	0.459938	3.32759	7.45977	AF057025 Rattus norvegicus toll protein mRNA, complete cds /cds=(259,2766) /gb=AF057025 /gi=3044207 /ug=Rn.14534 /len=3366
71.95	21.75	47.85	72.1	0.665045	3.31494	3.30805	E00444cds DNA coding for gamma-interferon
48.75	14.05	23.35	46.55	0.478974	3.31317	3.46975	M35299 Rat pancreatic secretory trypsin inhibitor-like protein (PSTI) mRNA, complete cds /cds=(9,248) /gb=M35299 /gi=950097 /ug=Rn.9767 /len=2338
23.55	4.8	14	15.85	0.59448	3.30208	4.90625	M21817cds RATMHVB11A Rat MHC V-beta-11 gene, complete cds
45.3	39	35.65	128.7	0.786976	3.3	1.16154	J03865mRNA RATSDH22 Rat serine dehydratase (SDH2) gene, 3 flank
203	55.1	247.1	181.3	1.21724	3.29038	3.68421	AF059258 Rattus norvegicus monocarboxylate transporter MCT3 mRNA, complete cds /cds=(211,1689) /gb=AF059258 /gi=3170608 /ug=Rn.14526 /len=1804
13.15	7.15	18.05	23.45	1.37262	3.27972	1.83916	M27156 Rat probasin (M-40) mRNA, complete cds /cds=(40,573) /gb=M27156 /gi=203107 /ug=Rn.9862 /len=776
33.75	26.05	27.8	85.3	0.823704	3.27447	1.29559	AF012891 Rattus norvegicus frizzled related protein frpAP mRNA, complete cds /cds=(94,1140) /gb=AF012891 /gi=2293563 /ug=Rn.10788 /len=1910
65.8	15.05	86.2	49.2	1.31003	3.2691	4.37209	M18531cds RATIGKAJ Rat (R.tunneyi) Ig germline kappa-chain C-region gene, 3 end
9	10.35	12.35	33.7	1.37222	3.25604	0.869565	M81397 Rattus norvegicus thrombin mRNA, 3 end /cds=(0,707) /gb=M81397 /gi=207303 /ug=Rn.9955 /len=820
100.45	15.75	88.95	51.15	0.885515	3.24762	6.37778	X90475cds RNRNAMCP R.norvegicus mRNA for muscle C-protein
6.05	8.75	6.05	28.4	1	3.24571	0.691429	rc_AI072341 UI-R-C2-ng-e-05-0-UI.s1 Rattus norvegicus cDNA, 3 end /clone=UI-R-C2-ng-e-05-0-UI /clone_end=3 /gb=AI072341 /ug=Rn.10661 /len=436
689.4	195.05	763.75	631.05	1.10785	3.23532	3.53448	AA799336 EST188833 Rattus norvegicus cDNA, 5 end /clone=RHEAA38 /clone_end=5 /gb=AA799336 /gi=2862291 /ug=Rn.1318 /len=599
8.15	6.7	9.65	21.65	1.18405	3.23134	1.21642	X64336 R.norvegicus mRNA for protein C /cds=(48,1433) /gb=X64336 /gi=56962 /ug=Rn.10403 /len=1543
8.45	8.45	31.7	27.2	3.75148	3.21893	1	rc_AA893963 EST197766 Rattus norvegicus cDNA, 3 end /clone=RPLAN95 /clone_end=3 /gb=AA893963 /gi=3020842 /ug=Rn.76 /len=410
14	7.05	13.95	22.65	0.996429	3.21277	1.98582	rc_AA892659 EST196462 Rattus norvegicus cDNA, 3 end /clone=RKIAV44 /clone_end=3 /gb=AA892659 /gi=3019538 /ug=Rn.22732 /len=453
17.65	10.5	17.15	33.7	0.971671	3.20952	1.68095	Rat mixed-tissue library Rattus norvegicus cDNA clone rx03923 3 , mRNA sequence [Rattus norvegicus]
27.95	34.9	44.3	111.55	1.58497	3.19628	0.80086	M32062 Rat Fc-gamma receptor mRNA, complete cds /cds=(49,852) /gb=M32062 /gi=204114 /ug=Rn.6050 /len=1341
26.5	8.55	19.7	27.1	0.743396	3.16959	3.09942	AF016184 Rattus norvegicus putative pheromone receptor (Go-VN7) mRNA, complete cds /cds=(24,2417) /gb=AF016184 /gi=2367616 /ug=Rn.10812 /len=3909
213.55	64.9	198.95	205.65	0.931632	3.16872	3.29045	U38179 RNU38179 Rattus norvegicus cyclic nucleotide phosphodiesterase (RNPDE3A) mRNA, complete cds
59.3	53.6	76.1	169.25	1.28331	3.15765	1.10634	rc_AA892871 EST196674 Rattus norvegicus cDNA, 3 end /clone=RKIAY33 /clone_end=3 /gb=AA892871 /gi=3019750 /ug=Rn.20680 /len=502
22.1	5.5	22.45	17.35	1.01584	3.15455	4.01818	L24389 Rattus norvegicus galactosyltransferase associated kinase (GTA) mRNA, 3 UTR /cds=UNKNOWN /gb=L24389 /gi=1129066 /ug=Rn.10205 /len=1521
14.9	6.1	12.85	19.2	0.862416	3.14754	2.44262	AF090692 Rattus norvegicus cystatin-related epididymal spermatogenic protein (CRES) mRNA, complete cds
47.05	50.15	90.25	157.25	1.91817	3.13559	0.938185	D85435 Rattus norvegicus mRNA for protein kinase C delta-bindig protein, complete cds
26.55	12.55	23.35	39.35	0.879473	3.13546	2.11554	D89731 Rattus norvegicus mRNA for AIM-1, complete cds /cds=(184,1215) /gb=D89731 /gi=2696087 /ug=Rn.10865 /len=1815
157.3	40.75	235.05	127.65	1.49428	3.13252	3.86012	X17053cds RATJE Rat immediate-early serum-responsive JE gene
16.85	4.65	37.45	14.55	2.22255	3.12903	3.62366	X56327cds RNEP2GL R.norvegicus epsilon 2 globin gene
36.3	15.75	35.05	49.2	0.965565	3.12381	2.30476	D28581 RATPF2AR Rat mRNA for prostaglandin F2-alpha receptor, complete cds
52.7	19.5	60.35	60.9	1.14516	3.12308	2.70256	M35965 Rat thyroglobulin (rTg-2) mRNA, complete cds /cds=(0,731) /gb=M35965 /gi=206813 /ug=Rn.9849 /len=902
21.45	21.7	69.6	67.6	3.24476	3.11521	0.988479	M33747 Rat UDP glucuronosyltransferase-21 (UDPGTr-21) mRNA, 3 end /cds=UNKNOWN /gb=M33747 /gi=207573 /ug=Rn.22521 /len=2216
64.2	14.85	49.05	46.25	0.764019	3.11448	4.32323	M31363mRNA RATHSST Rat hydroxysteroid sulfotransferase mRNA, complete cds
27.35	6.55	5.5	20.3	0.201097	3.09924	4.17557	U39571 RNU39571 Rattus norvegicus phosphatidylinositol 4-kinase, complete cds
33.85	11.1	24.1	34.25	0.711965	3.08559	3.04955	rc_AA892468 EST196271 Rattus norvegicus cDNA, 3 end /clone=RKIAQ80 /clone_end=3 /gb=AA892468 /gi=3019347 /ug=Rn.22724 /len=474
61.95	32.55	228.8	100.4	3.6933	3.08449	1.90323	X57523 R.norvegicus mtp1 mRNA /cds=(0,2224) /gb=X57523 /gi=56716 /ug=Rn.10763 /len=2664
12.75	8.55	15.5	26.35	1.21569	3.08187	1.49123	D38381 Rattus norvegicus mRNA for P450 6beta-2, complete cds
28.5	14.2	25.25	43.7	0.885965	3.07746	2.00704	Rat mixed-tissue library Rattus norvegicus cDNA clone rx02071 3 , mRNA sequence [Rattus norvegicus]
10.2	9.85	18.85	30.3	1.84804	3.07614	1.03553	rc_AA866465 UI-R-E0-br-f-08-0-UI.s1 Rattus norvegicus cDNA, 3 end /clone=UI-R-E0-br-f-08-0-UI /clone_end=3 /gb=AA866465 /gi=2961926 /ug=Rn.5833 /len=386
14.95	15.15	55.25	46.5	3.69565	3.06931	0.986799	rc_AA892305 EST196108 Rattus norvegicus cDNA, 3 end /clone=RKIAO82 /clone_end=3 /gb=AA892305 /gi=3019184 /ug=Rn.17102 /len=534
107.15	40.7	173.05	124.85	1.61503	3.06757	2.63268	Z11932cds RRVASOV2M R.rattus mRNA for vasopressin V2 receptor
8.7	1.5	2.45	4.6	0.281609	3.06667	5.8	D90102 RATHGF Rat hepatocyte growth factor mRNA
19.65	17.9	55.05	54.85	2.80153	3.06425	1.09777	X54096 Rat mRNA for lecithin-cholesterol acyltransferase (EC 2.3.1.43) (LCAT) /cds=(21,1343) /gb=X54096 /gi=56563 /ug=Rn.10481 /len=1362
497.55	105.35	381.3	322.7	0.766355	3.06312	4.72283	AF063302mRNA#1 Rattus norvegicus carnitine palmitoyltransferase Ibeta 1, carnitine palmitoyltransferase Ibeta 2, and carnitine palmitoyltransferase Ibeta 3 gene, nuclear gene encoding mitochondrial proteins, alternatively spliced products, partial cds
235.9	238.15	770.7	728.85	3.26706	3.06047	0.990552	AF028784cds#1 Rattus norvegicus glial fibrillary acidic protein alpha (GFAP) gene, alternative spliced form, complete cds; and glial fibrillary acidic protein delta (GFAP) gene, alternative spliced form, partial cds
16.25	10.8	16.5	33.05	1.01538	3.06019	1.50463	rc_AI169695 EST215591 Rattus norvegicus cDNA, 3 end /clone=RLIAS10 /clone_end=3 /gb=AI169695 /gi=3709735 /ug=Rn.1673 /len=549
68.4	29	51.95	88.6	0.759503	3.05517	2.35862	rc_AA799690 EST189187 Rattus norvegicus cDNA, 3 end /clone=RHEAE10 /clone_end=3 /gb=AA799690 /gi=2862645 /ug=Rn.6222 /len=507
21.4	11.7	12.5	35.55	0.584112	3.03846	1.82906	M22340cds#1 RATLNKP5 Rat link protein gene, exon 5
22.3	17.95	20.9	54.5	0.93722	3.03621	1.24234	U01908cds RRANGIIREC Rattus rattus Sprague-Dawley type-2 angiotensin II receptor gene, complete cds
181.05	25.8	56.25	78.2	0.310688	3.03101	7.01744	S46131mRNA dopamine D1 receptor {promoter} [rats, Genomic, 6251 nt]
14.3	9.7	37.75	29.4	2.63986	3.03093	1.47423	L04619 Rattus norvegicus 25-hydroxyvitamin D3 24-hydroxylase (CYP24) gene /cds=(356,1900) /gb=L04619 /gi=207669 /ug=Rn.21390 /len=1910
21.3	14.7	11.8	44.4	0.553991	3.02041	1.44898	rc_AA891831 EST195634 Rattus norvegicus cDNA, 3 end /clone=RKIAH36 /clone_end=3 /gb=AA891831 /gi=3018710 /ug=Rn.14713 /len=475
218.7	129.7	323.8	390.9	1.48057	3.01388	1.6862	X03453 Bacteriophage P1 cre recombinase protein (-5 and -3 represent transcript regions 5 prime and 3 prime respectively)
62	29.9	74.75	90.1	1.20565	3.01338	2.07358	rc_AA926193 UI-R-A1-ev-h-02-0-UI.s1 Rattus norvegicus cDNA, 3 end /clone=UI-R-A1-ev-h-02-0-UI /clone_end=3 /gb=AA926193 /gi=3073329 /ug=Rn.15679 /len=389
6.5	4.75	2.8	14.3	0.430769	3.01053	1.36842	M62930 Rat pancreatic stone protein mRNA, complete cds /cds=(79,576) /gb=M62930 /gi=206462 /ug=Rn.11332 /len=776
36.9	22.9	52	68.45	1.40921	2.98908	1.61135	rc_AA800632 EST190129 Rattus norvegicus cDNA, 3 end /clone=RLUAB81 /clone_end=3 /gb=AA800632 /gi=2863587 /ug=Rn.8591 /len=628
37.2	19.3	54.35	57.6	1.46102	2.98446	1.92746	rc_AA924267 UI-R-A1-ds-g-03-0-UI.s1 Rattus norvegicus cDNA, 3 end /clone=UI-R-A1-ds-g-03-0-UI /clone_end=3 /gb=AA924267 /gi=3071403 /ug=Rn.5721 /len=292
46.55	21.35	52.6	63.5	1.12997	2.97424	2.18033	rc_AA892564 EST196367 Rattus norvegicus cDNA, 3 end /clone=RKIAS92 /clone_end=3 /gb=AA892564 /gi=3019443 /ug=Rn.11125 /len=513
16.95	16.45	18.9	48.75	1.11504	2.96353	1.0304	`
7.35	7.5	6.55	22.2	0.891156	2.96	0.98	rc_AA891822 EST195625 Rattus norvegicus cDNA, 3 end /clone=RKIAH26 /clone_end=3 /gb=AA891822 /gi=3018701 /ug=Rn.24337 /len=534
52	10.95	13.5	32.4	0.259615	2.9589	4.74886	AF078778exon#1 Rattus norvegicus microtubule-associated protein 1B mRNA, alternatively spliced non-coding exon 3U
22.45	33.1	52.9	97.9	2.35635	2.9577	0.678248	Rat mixed-tissue library Rattus norvegicus cDNA clone rx01492 3 , mRNA sequence [Rattus norvegicus]
59.85	25.85	43.95	76.3	0.734336	2.95164	2.31528	M60811cds RATLXRN1 Rattus norvegicus (LxRN1) LINE 1 repeat element, ORF II
169	54.2	134.45	159.5	0.795562	2.9428	3.11808	AF096835 Rattus norvegicus pancreatic eukaryotic initiation factor 2 alpha-subunit kinase (PEK) mRNA, complete cds
24.05	4.65	7.95	13.6	0.330561	2.92473	5.17204	U06273 RNU06273 Rattus norvegicus Sprague-Dawley UDP-glucuronosyltransferase (UGT2B12) mRNA, complete cds
19.95	24.15	36.2	70.45	1.81454	2.91718	0.826087	U40603 Rattus norvegicus rat-slowpoke-alpha mRNA, complete cds /cds=(492,4223) /gb=U40603 /gi=2772581 /ug=Rn.10280 /len=5453
40.95	24.45	51.3	71.3	1.25275	2.91616	1.67485	Rat mixed-tissue library Rattus norvegicus cDNA clone rx01312 3 , mRNA sequence [Rattus norvegicus]
23.4	23.1	106.25	67.35	4.5406	2.91558	1.01299	X73292 R.norvegicus cpg1 mRNA /cds=(839,1123) /gb=X73292 /gi=313805 /ug=Rn.10347 /len=4207
72.15	27.65	55.1	80.55	0.763687	2.9132	2.6094	L20468 Rattus norvegicus cerebroglycan mRNA, complete cds /cds=(235,1974) /gb=L20468 /gi=440126 /ug=Rn.10764 /len=2607
0.9	3.45	10.6	10	11.7778	2.89855	0.26087	Rat mixed-tissue library Rattus norvegicus cDNA clone rx00825 3 , mRNA sequence [Rattus norvegicus]
178.65	53.65	159.75	155.4	0.894207	2.89655	3.32992	L31882 Rat DNA binding protein (N5) mRNA, complete cds /cds=(1121,1429) /gb=L31882 /gi=567866 /ug=Rn.10074 /len=2162
87.15	49.2	44.55	142.4	0.511188	2.89431	1.77134	rc_AA875664 UI-R-E0-ce-b-03-0-UI.s1 Rattus norvegicus cDNA, 3 end /clone=UI-R-E0-ce-b-03-0-UI /clone_end=3 /gb=AA875664 /gi=2980612 /ug=Rn.2996 /len=486
7	4.65	5.7	13.45	0.814286	2.89247	1.50538	J00772 RATPSBC3 rat prostatein subunit c3, mrna
17.95	4.9	10.6	14.15	0.590529	2.88776	3.66327	AF030090UTR#1 Rattus norvegicus activity and neurotransmitter-induced early gene 5 (ania-5) mRNA, 3 UTR
62.15	49.55	105.9	142.35	1.70394	2.87286	1.25429	J03577 Rat gastric intrinsic factor mRNA, complete cds /cds=(12,1277) /gb=J03577 /gi=204683 /ug=Rn.10954 /len=1466
11.4	6.2	6.1	17.8	0.535088	2.87097	1.83871	X15551cds RRB2GLYI Rat mRNA for beta-2 glycoprotein I
145.55	65.1	137.8	186.9	0.946754	2.87097	2.23579	AJ132230 RNO132230 Rattus norvegicus mRNA for B1 bradykinin receptor
51.25	31.45	62.05	90.05	1.21073	2.86328	1.62957	X03914mergedCDS_UTR RNIL3G2 Rattus norvegicus IL-3 gene, exons 3-5 and 3 flanking region
79.65	36.7	82.65	105	1.03766	2.86104	2.1703	AF036537 Rattus norvegicus homocysteine respondent protein HCYP2 mRNA, complete cds
75.3	28.15	46.85	80.35	0.622178	2.85435	2.67496	X64563cds RNPAI2AMR R.norvegicus mRNA for plasminogen activator inhibitor 2 type A (PAI2A)
9.7	4.45	8.7	12.7	0.896907	2.85393	2.17978	K01391 B subtilis TrpE protein, TrpD protein, TrpC protein corresponding to nucleotides 1883-4400 of K01391 (-5, -M, -3 represent transcript regions 5 prime, Middle, and 3 prime respectively)
60.8	32.55	45.85	92.85	0.754112	2.85253	1.8679	AB003400 Rattus norvegicus mRNA for D-amino-acid oxidase, complete cds /cds=(96,1136) /gb=AB003400 /gi=2541861 /ug=Rn.10839 /len=1646
26.3	13.3	20	37.85	0.760456	2.84586	1.97744	Y11491cds RNTMDCV R.norvegicus mRNA for tMDC V protein, partial
63.85	30.75	60.15	87.45	0.942052	2.8439	2.07642	rc_AA894167 EST197970 Rattus norvegicus cDNA, 3 end /clone=RSPAR87 /clone_end=3 /gb=AA894167 /gi=3021046 /ug=Rn.14855 /len=433
37.1	28.7	36.25	81.55	0.977089	2.84146	1.29268	U14647 RNU14647 Rattus norvegicus interleukin-1 beta converting enzyme (IL1BCE) mRNA, complete cds
13.6	14.05	12.5	39.85	0.919118	2.8363	0.967972	L07114 Rat apolipoprotein B mRNA editing protein mRNA, complete cds /cds=(30,719) /gb=L07114 /gi=467808 /ug=Rn.10002 /len=821
28.9	39.3	58.8	111.35	2.0346	2.83333	0.735369	X73371 R.norvegicus mRNA for Fc gamma receptor /cds=(124,981) /gb=X73371 /gi=397576 /ug=Rn.10363 /len=1430
62.35	30.95	72.1	87.6	1.15638	2.83037	2.01454	rc_AA892639 EST196442 Rattus norvegicus cDNA, 3 end /clone=RKIAV19 /clone_end=3 /gb=AA892639 /gi=3019518 /ug=Rn.14777 /len=415
17	7.5	7.85	21.2	0.461765	2.82667	2.26667	rc_AA852056 EST49-15MR Rattus norvegicus cDNA, 3 end /clone=pBS/49i2-15 /clone_end=3 /gb=AA852056 /ug=Rn.989 /len=492
71.85	32.95	81.55	93.05	1.135	2.82398	2.18058	M94043 Rat rab-related GTP-binding protein mRNA, complete cds /cds=(49,684) /gb=M94043 /gi=206542 /ug=Rn.9824 /len=1405
7.65	5.65	20.65	15.85	2.69935	2.80531	1.35398	rc_AA945571 EST201070 Rattus norvegicus cDNA, 3 end /clone=RLIAP16 /clone_end=3 /gb=AA945571 /ug=Rn.5830 /len=642
59.9	32.9	75.9	92.05	1.26711	2.79787	1.82067	D13667cds RATSPAGAP Rat gene for serine:pyruvate/alanine:glyoxylate aminotransferase precursor, exon 1 and exon 2
23.3	25.7	34.45	71.55	1.47854	2.78405	0.906615	rc_AI234351 EST231039 Rattus norvegicus cDNA, 3 end /clone=RLUCZ93 /clone_end=3 /gb=AI234351 /ug=Rn.18280 /len=494
56.5	26.8	56.95	74.35	1.00796	2.77425	2.10821	E12742exon Rat cholecystokinin-A receptor gene,exon 1
90.15	37.1	76.95	102.9	0.853577	2.77358	2.42992	U36896 Rattus norvegicus putative pheromone receptor VN4 mRNA, complete cds /cds=(275,1282) /gb=U36896 /gi=1055249 /ug=Rn.10142 /len=1483
83.3	30.1	93.55	83.4	1.12305	2.77076	2.76744	U04733 RNU04733 Rattus norvegicus Sprague Dawley cytochrome P450 arachidonic acid epoxygenase (cyp 2C23) mRNA, complete cds
16.3	7.1	14.75	19.65	0.904908	2.76761	2.29577	rc_H31554 EST105688 Rattus norvegicus cDNA, 3 end /clone=RPCAQ02 /clone_end=3 /gb=H31554 /gi=976971 /ug=Rn.14573 /len=368
68.55	19.3	35.05	53.4	0.511306	2.76684	3.55181	M15402 RATIGKAC Rat Ig active kappa-chain mRNA VJ-region from immunocytoma IR162
249	110.6	201.6	304.05	0.809639	2.7491	2.25136	J05030 Rat short chain acyl-coenzyme A dehydrogenase (SCAD) mRNA, complete cds /cds=(27,1271) /gb=J05030 /gi=202686 /ug=Rn.1167 /len=1749
35.65	21.6	34.8	59.25	0.976157	2.74306	1.65046	U56863 Rattus norvegicus Ly-49.9 antigen mRNA, complete cds /cds=(140,967) /gb=U56863 /gi=1354759 /ug=Rn.10565 /len=1173
30.35	21.25	21.3	58.15	0.701812	2.73647	1.42824	M22923 Rat IgE Fc receptor beta-subunit mRNA, complete cds /cds=(54,785) /gb=M22923 /gi=204116 /ug=Rn.10922 /len=2542
15.45	10.5	20.5	28.7	1.32686	2.73333	1.47143	rc_AA892251 EST196054 Rattus norvegicus cDNA, 3 end /clone=RKIAO21 /clone_end=3 /gb=AA892251 /gi=3019130 /ug=Rn.11117 /len=637
61.35	16.1	65.8	44	1.07253	2.73292	3.81056	rc_AA924591 UI-R-A1-ea-f-03-0-UI.s1 Rattus norvegicus cDNA, 3 end /clone=UI-R-A1-ea-f-03-0-UI /clone_end=3 /gb=AA924591 /gi=3071727 /ug=Rn.11319 /len=515
240.5	319.2	1120.9	871.6	4.66071	2.73058	0.753446	D00753 Rat mRNA for contrapsin-like protease inhibitor related protein (CPi-26) /cds=(83,1339) /gb=D00753 /gi=220701 /ug=Rn.128 /len=2051 Serpin A3N
91.1	109	296.35	297.5	3.25302	2.72936	0.83578	AF008650 Rattus norvegicus somatostatin receptor-like protein (SLC1) mRNA, complete cds /cds=(22,1083) /gb=AF008650 /gi=2454485 /ug=Rn.10822 /len=1214
37.55	6.65	16.95	18.15	0.451398	2.72932	5.64662	U52966 Rattus norvegicus leptin receptor isoform b (OB-Rb) mRNA, complete cds /cds=(74,3562) /gb=U52966 /gi=1335914 /ug=Rn.9891 /len=3650
13.85	6.9	25.7	18.8	1.8556	2.72464	2.00725	rc_AA945573 EST201072 Rattus norvegicus cDNA, 3 end /clone=RLIAP18 /clone_end=3 /gb=AA945573 /ug=Rn.1247 /len=651
24.5	16.05	23.85	43.7	0.973469	2.72274	1.52648	AB005743 Rattus norvegicus mRNA for fatty acid transporter, partial cds
38.7	12.55	33.95	33.9	0.877261	2.7012	3.08367	Rat mixed-tissue library Rattus norvegicus cDNA clone rx03434 3 , mRNA sequence [Rattus norvegicus]
104	54.95	65.1	147.55	0.625962	2.68517	1.89263	X56551cds RNMRNAKGF R.norvegicus mRNA for keratinocyte growth factor
13.9	17.4	20.85	46.6	1.5	2.67816	0.798851	X61677completeSeq Rat ITPR2 gene for type 2 inositol triphosphate receptor /cds=UNKNOWN /gb=X61677 /gi=56507 /ug=Rn.10477 /len=10708
22.6	10.25	4.55	27.45	0.201327	2.67805	2.20488	rc_AA894105 EST197908 Rattus norvegicus cDNA, 3 end /clone=RSPAQ84 /clone_end=3 /gb=AA894105 /gi=3020984 /ug=Rn.3739 /len=558
68.65	22.95	58.6	61.45	0.853605	2.67756	2.99129	M64488 Rat synaptotagmin II mRNA, complete cds /cds=(114,1382) /gb=M64488 /gi=207144 /ug=Rn.10042 /len=2681
11.85	7.7	10.15	20.6	0.85654	2.67532	1.53896	S81289 IgM kappa chain variable region {CDR1 to CDR3 region} [rats, LEW, HAR-1 hybridoma cells, mRNA Partial, 408 nt]
24.65	23.5	54.1	62.75	2.19473	2.67021	1.04894	X95466 R.norvegicus mRNA for CPG2 protein /cds=(265,3090) /gb=X95466 /gi=1177321 /ug=Rn.1988 /len=5346
72.7	31.3	86.55	83.55	1.19051	2.66933	2.32268	AF036548 Rattus norvegicus RGC-32 (RGC-32) mRNA, complete cds
33.4	12.95	20.35	34.55	0.609281	2.66795	2.57915	Y13400 Rattus norvegicus mRNA for receptor protein CKR3 /cds=(214,1293) /gb=Y13400 /gi=2814946 /ug=Rn.9890 /len=1315
36.4	21.4	15.7	57.05	0.431319	2.66589	1.70093	U12428 RNU12428 Rattus norvegicus Sprague-Dawley zinc-finger transcription factor Egr3/Pilot mRNA, complete cds
24.05	18.8	18.9	50.1	0.785863	2.66489	1.27926	rc_AA875152 UI-R-E0-ce-e-04-0-UI.s1 Rattus norvegicus cDNA, 3 end /clone=UI-R-E0-ce-e-04-0-UI /clone_end=3 /gb=AA875152 /gi=2980100 /ug=Rn.2806 /len=570
31.95	28.85	48.6	76.75	1.52113	2.66031	1.10745	Rat mixed-tissue library Rattus norvegicus cDNA clone rx04760 3 , mRNA sequence [Rattus norvegicus]
68.25	15	65.2	39.85	0.955311	2.65667	4.55	M64867 Rat serotonin receptor mRNA /cds=UNKNOWN /gb=M64867 /gi=204672 /ug=Rn.10294 /len=3643
25.95	14.95	29.85	39.65	1.15029	2.65217	1.73579	M35601 Rat alpha-fibrinogen mRNA, 3 end /cds=(0,281) /gb=M35601 /gi=204139 /ug=Rn.5500 /len=511
29.85	5.5	12.55	14.55	0.420436	2.64545	5.42727	S72506 glutathione S-transferase Yc2 subunit [rats, fetal liver, mRNA, 1129 nt]
3.15	2.5	10.75	6.6	3.4127	2.64	1.26	Rat mixed-tissue library Rattus norvegicus cDNA clone rx00576 3 , mRNA sequence [Rattus norvegicus]
30.9	33.55	303.5	88.45	9.82201	2.63636	0.921013	rc_AI045030 CELF mRNA UI-R-C1-kf-c-04-0-UI.s1 Rattus norvegicus cDNA, 3 end /clone=UI-R-C1-kf-c-04-0-UI /clone_end=3 /gb=AI045030 /ug=Rn.6975 /len=463
612.8	118.95	287.05	312.95	0.468424	2.63094	5.15174	rc_AI070295 UI-R-Y0-lt-d-01-0-UI.s1 Rattus norvegicus cDNA, 3 end /clone=UI-R-Y0-lt-d-01-0-UI /clone_end=3 /gb=AI070295 /ug=Rn.10250 /len=545
150.45	111	661.35	291.75	4.39581	2.62838	1.35541	rc_AI179610 EST223333 Rattus norvegicus cDNA, 3 end /clone=RSPCJ56 /clone_end=3 /gb=AI179610 /ug=Rn.3160 /len=604
63.15	29.7	23.2	77.8	0.367379	2.61953	2.12626	AF065432 Rattus norvegicus Bcl-2 related ovarian death gene product BOD-M mRNA, complete cds
27.25	12.2	52.5	31.95	1.92661	2.61885	2.23361	AF055286 Rattus norvegicus potential-sensitive polyspecific organic cation transporter OCT3 (OCT3) mRNA, complete cds
11.65	11.4	35.75	29.85	3.06867	2.61842	1.02193	rc_AI103671 EST212960 Rattus norvegicus cDNA, 3 end /clone=REMCE95 /clone_end=3 /gb=AI103671 /gi=3708196 /ug=Rn.7208 /len=514
55.2	30.25	11.35	78.65	0.205616	2.6	1.82479	rc_AA893781 EST197584 Rattus norvegicus cDNA, 3 end /clone=RPLAK52 /clone_end=3 /gb=AA893781 /gi=3020660 /ug=Rn.2165 /len=336
147.35	145.3	365.7	377.55	2.48185	2.59842	1.01411	rc_AA998683 UI-R-C0-ig-h-06-0-UI.s1 Rattus norvegicus cDNA, 3 end /clone=UI-R-C0-ig-h-06-0-UI /clone_end=3 /gb=AA998683 /ug=Rn.3841 /len=436
47.5	18	42.05	46.45	0.885263	2.58056	2.63889	Rat mixed-tissue library Rattus norvegicus cDNA clone rx01456 3 , mRNA sequence [Rattus norvegicus]
32.3	15.55	29.3	40.1	0.907121	2.57878	2.07717	K00136mRNA RATGST1YA Rat liver glutathione S-transferase Ya subunit, clones pGTR112 and pGTB38
99.15	44.5	72.5	114.55	0.731215	2.57416	2.22809	L03557 Rat (clone RAHB2 9/15) hox1.4 protein (hox1.4) mRNA, 3 end /cds=(0,259) /gb=L03557 /gi=204645 /ug=Rn.11256 /len=909
42.25	22.8	40.9	58.65	0.968047	2.57237	1.85307	M37394 Rat epidermal growth factor receptor mRNA /cds=UNKNOWN /gb=M37394 /gi=204000 /ug=Rn.10914 /len=2348
58.55	28.1	40.95	72.1	0.699402	2.56584	2.08363	Rat mixed-tissue library Rattus norvegicus cDNA clone rx03215 3 , mRNA sequence [Rattus norvegicus]
73.1	26.65	80.7	68.35	1.10397	2.56473	2.74296	U29873 Rattus norvegicus N-methyl-D-aspartate receptor-like subunit NMDAR-L mRNA, complete cds /cds=(473,3820) /gb=U29873 /gi=2168169 /ug=Rn.10169 /len=4326
49.5	24.4	52.3	62.45	1.05657	2.55943	2.02869	rc_AA800186 EST189683 Rattus norvegicus cDNA, 3 end /clone=RHEAM22 /clone_end=3 /gb=AA800186 /gi=2863141 /ug=Rn.21431 /len=437
91.1	32.25	44.2	82.45	0.485181	2.55659	2.82481	M84176 Rattus norvegicus myogenic regulatory factor (MyoD) gene, complete cds /cds=(210,1166) /gb=M84176 /gi=205602 /ug=Rn.9493 /len=1947
27.9	24.85	47.8	63.5	1.71326	2.55533	1.12274	U66707 Rattus norvegicus densin-180 mRNA, complete cds /cds=(185,4672) /gb=U66707 /gi=1657757 /ug=Rn.10608 /len=5109
76.1	66.25	69.05	169	0.907359	2.55094	1.14868	U18729 Rattus norvegicus cytochrome b558 alpha-subunit mRNA, complete cds /cds=(44,622) /gb=U18729 /gi=677890 /ug=Rn.5856 /len=709
140.2	33.75	130.6	85.95	0.931526	2.54667	4.15407	AJ012482 RNO012482 Rattus norvegicus mRNA for phosphatidylinositol 3-kinase, catalytic subunit, beta isoform
3.8	3.5	14.85	8.9	3.90789	2.54286	1.08571	Rat mixed-tissue library Rattus norvegicus cDNA clone rx01976 3 , mRNA sequence [Rattus norvegicus]
28.1	16.6	21.75	42.2	0.774021	2.54217	1.69277	rc_AA860062 UI-R-E0-bz-h-06-0-UI.s2 Rattus norvegicus cDNA, 3 end /clone=UI-R-E0-bz-h-06-0-UI /clone_end=3 /gb=AA860062 /gi=2949582 /ug=Rn.2575 /len=516
42.75	26.3	16.55	66.8	0.387135	2.53992	1.62548	U01344 Rattus norvegicus clone A-2 arylamine N-acetyltransferase mRNA, complete cds /cds=(975,1847) /gb=U01344 /gi=786257 /ug=Rn.11112 /len=2533
38.3	28.55	33.2	72.35	0.866841	2.53415	1.34151	rc_AA875027 UI-R-E0-cb-g-10-0-UI.s1 Rattus norvegicus cDNA, 3 end /clone=UI-R-E0-cb-g-10-0-UI /clone_end=3 /gb=AA875027 /gi=2979975 /ug=Rn.3209 /len=189
407.15	230.15	336.6	580.25	0.826722	2.52118	1.76906	U15764 RRU15764 Rattus norvegicus nonmuscle myosin heavy chain-A mRNA, partial cds
69.05	31.3	60.9	78.9	0.88197	2.52077	2.20607	U94708 Rattus norvegicus EP2 prostanoid receptor mRNA, complete cds /cds=(42,1115) /gb=U94708 /gi=2058684 /ug=Rn.10264 /len=1360
72.4	30.65	77.05	77.2	1.06423	2.51876	2.36215	M23889 RATTCBVI Rat T-cell receptor beta-chain mRNA V-region (V-D-J-C), clone CRTB188
22.35	5.9	11.4	14.85	0.510067	2.51695	3.78814	AF080507 Rattus sp. mannose-binding protein mRNA, partial cds
8.65	4.95	10.8	12.45	1.24855	2.51515	1.74747	AF025819 Rattus norvegicus Rb binding protein pBOG (rBOG) mRNA, complete cds
23	2.25	19.4	5.65	0.843478	2.51111	10.2222	U40000 Rattus norvegicus cytochrome P450 pseudogene (CYP2J3P1) mRNA /cds=(23,1393) /gb=U40000 /gi=1173852 /ug=Rn.10697 /len=1891
457.25	677.35	1343.05	1692.6	2.93723	2.49886	0.675057	L33869 Rat norvegicus ceruloplasmin mRNA, complete cds /cds=(15,3194) /gb=L33869 /gi=499668 /ug=Rn.8598 /len=3700
161.1	54.15	150.05	135.1	0.931409	2.49492	2.97507	M18045 Rat testis-specific histone TH2B mRNA, complete cds /cds=(41,424) /gb=M18045 /gi=204602 /ug=Rn.10104 /len=470
8.35	6.75	7.5	16.8	0.898204	2.48889	1.23704	K03249 Rat peroxisomal enoyl-CoA- hydrotase-3-hydroxyacyl-CoA bifunctional enzyme mRNA, complete cds /cds=(21,2189) /gb=K03249 /gi=206068 /ug=Rn.3671 /len=3097
14.45	6.2	11.55	15.4	0.799308	2.48387	2.33065	Rat mixed-tissue library Rattus norvegicus cDNA clone rx02413 3 , mRNA sequence [Rattus norvegicus]
25.05	17.1	24.15	42.45	0.964072	2.48246	1.46491	X63574 R.norvegicus mRNA for putative G-protein coupled receptor /cds=(655,1941) /gb=X63574 /gi=56315 /ug=Rn.10458 /len=3880
25.5	7.2	18.8	17.85	0.737255	2.47917	3.54167	Rat mixed-tissue library Rattus norvegicus cDNA clone rx03085 3 , mRNA sequence [Rattus norvegicus]
129.95	64.65	111.65	160.15	0.859177	2.47718	2.01005	S71201mRNA S71196S2 brain-derived neurotrophic factor {5 region, exons 1-4} [rats, Sprague-Dawley, Genomic, 812 nt, segment 2 of 4]
47.3	17.65	26.15	43.65	0.552854	2.47309	2.67989	X56729mRNA RSCALPST Rat mRNA for calpastatin
86.8	45.65	74.4	112.85	0.857143	2.47207	1.90142	A01157cds R.norvegicus mRNA for prelingual lipase protein
185.65	88.65	139.95	218.95	0.753838	2.46983	2.09419	S75960 Tamm-Horsfall protein [rats, kidney, mRNA, 2211 nt]
41.2	36.55	73.25	90.15	1.77791	2.46648	1.12722	M14952mRNA RATAPOBA Rat apolipoprotein B (apoB) mRNA, partial cds
42.2	33.6	41.45	82.8	0.982227	2.46429	1.25595	rc_AA894016 EST197819 Rattus norvegicus cDNA, 3 end /clone=RPLAO60 /clone_end=3 /gb=AA894016 /gi=3020895 /ug=Rn.8555 /len=397
61.75	29.95	61.2	73.7	0.991093	2.46077	2.06177	rc_AA799512 EST189009 Rattus norvegicus cDNA, 3 end /clone=RHEAB96 /clone_end=3 /gb=AA799512 /gi=2862467 /ug=Rn.22777 /len=850
196.5	73.1	149.5	179.7	0.760814	2.45828	2.6881	rc_AA893192 EST196995 Rattus norvegicus cDNA, 3 end /clone=RKIBD36 /clone_end=3 /gb=AA893192 /gi=3020071 /ug=Rn.3568 /len=631
51.35	30.55	79.45	74.75	1.54722	2.44681	1.68085	X80477 R.norvegicus P2X mRNA /cds=(209,1408) /gb=X80477 /gi=558239 /ug=Rn.9843 /len=1792
9	2.8	13.8	6.85	1.53333	2.44643	3.21429	J00738 Rattus norvegicus submaxillary gland alpha-2u globulin mRNA, complete cds /cds=(58,603) /gb=J00738 /gi=204262 /ug=Rn.10203 /len=1003
21.05	6.8	13.2	16.6	0.627078	2.44118	3.09559	U35315 Rattus norvegicus serotonin 5-HT2C receptor mRNA, alternatively spliced truncated variant, complete cds /cds=(745,1629) /gb=U35315 /gi=1399025 /ug=Rn.9935 /len=1768
142.85	50.85	134.75	123.95	0.943297	2.43756	2.80924	D12820 RATGUST27 Rat mRNA for GUST27 protein, complete cds
20	6.9	9.8	16.8	0.49	2.43478	2.89855	rc_AA891302 EST195105 Rattus norvegicus cDNA, 3 end /clone=RHEAS20 /clone_end=3 /gb=AA891302 /gi=3018181 /ug=Rn.7275 /len=406
179.4	64.35	108.8	156.65	0.606466	2.43434	2.78788	AB017260 Rattus norvegicus mRNA for high-affinity carnitine transporter, complete cds
46	13.7	27.1	33.35	0.58913	2.43431	3.35766	S77492 BMP-3=bone morphogenetic protein 3 [rats, FRC, mRNA Partial, 1292 nt]
85.15	48.95	104.45	119.1	1.22666	2.43309	1.73953	M80570 Rat dopamine transporter mRNA, complete cds /cds=(62,1921) /gb=M80570 /gi=310097 /ug=Rn.10093 /len=3386
25.5	15.35	19.95	37.1	0.782353	2.41694	1.66124	AB019693 Rattus norvegicus HP33 mRNA, complete cds
65.85	62.75	170.55	151.55	2.58998	2.41514	1.0494	AF073892 Rattus norvegicus potassium channel (elk2) mRNA, partial cds
56.6	31.6	47.95	76	0.847173	2.40506	1.79114	Rat mixed-tissue library Rattus norvegicus cDNA clone rx02551 3 , mRNA sequence [Rattus norvegicus]
52.55	18.7	47.9	44.95	0.911513	2.40374	2.81016	U36898 Rattus norvegicus putative pheromone receptor VN6 mRNA, complete cds /cds=(248,1180) /gb=U36898 /gi=1055253 /ug=Rn.10144 /len=1521
6.75	5.15	8.3	12.35	1.22963	2.39806	1.31068	L28135 Rattus norvegicus glucose transporter type 2 gene, 3 end /cds=(0,200) /gb=L28135 /gi=641955 /ug=Rn.3028 /len=1108
125.55	73.45	101.65	176.05	0.809638	2.39687	1.70933	rc_AA926149 UI-R-A1-eq-h-04-0-UI.s1 Rattus norvegicus cDNA, 3 end /clone=UI-R-A1-eq-h-04-0-UI /clone_end=3 /gb=AA926149 /gi=3073285 /ug=Rn.3001 /len=449
149.25	65.1	141.05	155.95	0.945059	2.39555	2.29263	S76758 BDNF=brain-derived neurotrophic factor {alternatively spliced} [rats, brain, mRNA Partial, 711 nt]
171.1	62.35	57.5	149.25	0.336061	2.39374	2.74419	X99124mRNA RNRT6ECT3 R.norvegicus mRNA for T cell ecto-ADP-ribosyltransferase, exons 2,6, & 7, spleen, clone A2
59.55	18.05	24.85	43.2	0.417296	2.39335	3.29917	D86086 Rat mRNA for canalicular multispecific organic anion transporter(cMOAT), complete cds
107.8	209.2	696.15	500.25	6.45779	2.39125	0.515296	rc_AA893280 EST197083 Rattus norvegicus cDNA, 3 end /clone=RKIBE43 /clone_end=3 /gb=AA893280 /gi=3020159 /ug=Rn.3182 /len=480
46.85	47.9	76.75	114.45	1.63821	2.38935	0.978079	Rat mixed-tissue library Rattus norvegicus cDNA clone rx03458 3 , mRNA sequence [Rattus norvegicus]
5.85	3.35	4.45	8	0.760684	2.38806	1.74627	rc_AA945737 EST201236 Rattus norvegicus cDNA, 3 end /clone=RLUAS64 /clone_end=3 /gb=AA945737 /gi=3105653 /ug=Rn.5289 /len=597
302.2	266.8	398.6	636.5	1.31899	2.38568	1.13268	M22670cds RATMGAA24 Rat alpha-2-macroglobulin gene, exons 5 and 6
52.6	26.45	45.7	63.1	0.868821	2.38563	1.98866	rc_AI136175 UI-R-C2p-ns-a-04-0-UI.s1 Rattus norvegicus cDNA, 3 end /clone=UI-R-C2p-ns-a-04-0-UI /clone_end=3 /gb=AI136175 /ug=Rn.9824 /len=295
44.45	38.25	35.15	91.25	0.790776	2.38562	1.16209	rc_AA946369 EST201868 Rattus norvegicus cDNA, 3 end /clone=RLUBH30 /clone_end=3 /gb=AA946369 /gi=3106285 /ug=Rn.1972 /len=399
72.05	21.7	69.3	51.75	0.961832	2.38479	3.32028	M15114 Rat DNA polymerase alpha mRNA, 3 end /cds=UNKNOWN /gb=M15114 /gi=206274 /ug=Rn.2627 /len=1169
31.45	31.45	31.5	75	1.00159	2.38474	1	Rat mixed-tissue library Rattus norvegicus cDNA clone rx03216 3 , mRNA sequence [Rattus norvegicus]
36.5	19.85	37.15	47.25	1.01781	2.38035	1.83879	Rat mixed-tissue library Rattus norvegicus cDNA clone rx04709 3 , mRNA sequence [Rattus norvegicus]
13.75	6.85	8.2	16.3	0.596364	2.37956	2.0073	Rat mixed-tissue library Rattus norvegicus cDNA clone rx00379 3 , mRNA sequence [Rattus norvegicus]
296.8	377.85	2064.5	898	6.95586	2.3766	0.785497	rc_AA946503 Lipocalin 2 EST202002 Rattus norvegicus cDNA, 3 end /clone=ROVAR89 /clone_end=3 /gb=AA946503 /ug=Rn.11303 /len=680
17.9	11.2	13.45	26.55	0.751397	2.37054	1.59821	X81395 R.norvegicus mRNA for pI 5.5 esterase (ES-3) /cds=(69,1754) /gb=X81395 /gi=550146 /ug=Rn.10334 /len=1921
61.05	18.65	44.25	44.2	0.724816	2.36997	3.27346	D29646 Rat mRNA for ADP-ribosyl cyclase_/ cyclic ADP-ribose hydrolase (CD38), complete cds /cds=(10,921) /gb=D29646 /gi=497839 /ug=Rn.11414 /len=2248
123.9	71.85	131.1	170.25	1.05811	2.36952	1.72443	X07314cds RNMLC2R Rat heart myosin light chain 2 (MLC2) mRNA
35.3	21.45	57.65	50.7	1.63314	2.36364	1.64569	K01391 B subtilis TrpE protein, TrpD protein, TrpC protein corresponding to nucleotides 1883-4400 of K01391 (-5, -M, -3 represent transcript regions 5 prime, Middle, and 3 prime respectively)
9.45	2.35	10.25	5.55	1.08466	2.3617	4.02128	rc_AA998983 UI-R-C0-ig-h-08-0-UI.s1 Rattus norvegicus cDNA, 3 end /clone=UI-R-C0-ig-h-08-0-UI /clone_end=3 /gb=AA998983 /ug=Rn.9891 /len=340
113.8	63	122.8	148.3	1.07909	2.35397	1.80635	S64044 progesterone receptor steroid-binding domain [rats, mRNA Partial, 548 nt]
42.5	28.8	97	67.55	2.28235	2.34549	1.47569	rc_AA893158 EST196961 Rattus norvegicus cDNA, 3 end /clone=RKIBC88 /clone_end=3 /gb=AA893158 /gi=3020037 /ug=Rn.18916 /len=428
38.65	17.15	18.7	40.15	0.483829	2.34111	2.25364	AF041105 Rattus norvegicus organic anion transporter protein 3 mRNA, complete cds
63.4	31.85	32	74.55	0.504732	2.34066	1.99058	S52128 estrogen receptor [rats, brain, mRNA, 2090 nt]
23.9	25.25	32.55	59.1	1.36192	2.34059	0.946535	X76996 R.norvegicus mRNA for granzyme-like protein III /cds=(28,774) /gb=X76996 /gi=441472 /ug=Rn.21395 /len=788
44.55	21.8	37	51	0.830527	2.33945	2.04358	Rat mixed-tissue library Rattus norvegicus cDNA clone rx04112 3 , mRNA sequence [Rattus norvegicus]
123.85	74.15	149.45	173.3	1.2067	2.33715	1.67026	E01050cds cDNA encoding rat serine pirwvate aminotransferase
65.75	62.75	130.9	146.65	1.99087	2.33705	1.04781	D88250 Rattus norvegicus mRNA for serine protease, complete cds /cds=(246,2330) /gb=D88250 /gi=3080541 /ug=Rn.4037 /len=2908
60.05	24.7	67.25	57.6	1.1199	2.33198	2.43117	X96790 R.norvegicus mRNA for meotropic glutamate receptor subtype 7b /cds=(0,80) /gb=X96790 /gi=1237251 /ug=Rn.10243 /len=120
20.2	8.9	13.25	20.75	0.655941	2.33146	2.26966	X16058cds RRIL4 Rat mRNA fragment for interleukin 4 (IL-4)
76.9	36.4	50.55	84.8	0.657347	2.32967	2.11264	U67140 Rattus norvegicus PSD-95/SAP90-associated protein-4 mRNA, complete cds /cds=(204,3182) /gb=U67140 /gi=1864092 /ug=Rn.11279 /len=3348
60.3	45.85	57.2	106.55	0.94859	2.32388	1.31516	AB017044exon Rattus norvegicus gene for hepatocyte nuclear factor 3 gamma, partial cds
43.15	24.25	52.65	56.3	1.22016	2.32165	1.77938	Rat mixed-tissue library Rattus norvegicus cDNA clone rx03916 3 , mRNA sequence [Rattus norvegicus]
41.8	13.1	41.85	30.4	1.0012	2.32061	3.19084	Rat mixed-tissue library Rattus norvegicus cDNA clone rx00248 3 , mRNA sequence [Rattus norvegicus]
174.1	63.25	140.6	146.75	0.807582	2.32016	2.75257	rc_AA944973 EST200472 Rattus norvegicus cDNA, 3 end /clone=RLIAE20 /clone_end=3 /gb=AA944973 /ug=Rn.7535 /len=528
60.55	32.65	73.5	75.75	1.21387	2.32006	1.85452	Rat mixed-tissue library Rattus norvegicus cDNA clone rx04476 3 , mRNA sequence [Rattus norvegicus]
53.1	63.45	163.65	147	3.08192	2.31678	0.836879	S56937 3-methylcholanthrene-inducible UDP-glucuronosyltransferase [rats, mRNA, 603 nt]
112.45	57.05	109.7	132	0.975545	2.31376	1.97108	X02309 Rat mRNA for lingual lipase /cds=(48,1235) /gb=X02309 /gi=56595 /ug=Rn.11192 /len=1355
23.8	16.5	41	38.1	1.72269	2.30909	1.44242	rc_AI071262 UI-R-C2-nb-g-06-0-UI.s1 Rattus norvegicus cDNA, 3 end /clone=UI-R-C2-nb-g-06-0-UI /clone_end=3 /gb=AI071262 /ug=Rn.11349 /len=502
51.7	18.5	59.6	42.65	1.1528	2.30541	2.79459	AF034899 Rattus norvegicus olfactory receptor-like protein (SCR D-9) gene, complete cds /cds=(0,965) /gb=AF034899 /gi=3153224 /ug=Rn.14522 /len=1086
11.8	6.75	13.5	15.55	1.14407	2.3037	1.74815	Y11489cds RNTMDCII R.norvegicus mRNA for tMDC II protein, partial
70.05	26.85	48.25	61.8	0.688794	2.30168	2.60894	U42755 Rattus norvegicus Bet1 homolog (rbet1) mRNA, complete cds /cds=(125,481) /gb=U42755 /gi=1223897 /ug=Rn.11078 /len=559
419.9	175.9	389.35	404.5	0.927245	2.2996	2.38715	D43623 Rat mRNA for carnitine palmitoyltransferase I like protein (CPTI like protein), complete cds /cds=(26,2344) /gb=D43623 /gi=847718 /ug=Rn.6028 /len=2813
72.7	21.5	52.55	49.4	0.722834	2.29767	3.3814	X52952 Rat mRNA for c-mos /cds=(846,1865) /gb=X52952 /gi=55965 /ug=Rn.10341 /len=3220
85.45	26.65	74.7	61.2	0.874195	2.29644	3.20638	M20636 RATPLC1A Rat phospholipase C-1 mRNA, complete cds
18.55	14.45	89.6	33.15	4.83019	2.29412	1.28374	M11597 Rat alpha-type calcitonin gene-related peptide mRNA, complete cds /cds=(5,391) /gb=M11597 /gi=203226 /ug=Rn.10335 /len=742
104.25	60.6	65.3	138.95	0.626379	2.2929	1.7203	Rat mixed-tissue library Rattus norvegicus cDNA clone rx01612 3 , mRNA sequence [Rattus norvegicus]
59.55	67.15	80.05	153.95	1.34425	2.29263	0.886821	U42719 Rattus norvegicus C4 complement protein mRNA, partial cds /cds=(0,317) /gb=U42719 /gi=1213489 /ug=Rn.24913 /len=347
14.55	7.5	3.9	17.15	0.268041	2.28667	1.94	rc_AA866443 UI-R-E0-ch-g-06-0-UI.s1 Rattus norvegicus cDNA, 3 end /clone=UI-R-E0-ch-g-06-0-UI /clone_end=3 /gb=AA866443 /gi=2961904 /ug=Rn.22637 /len=518
26.5	22.7	49.25	51.9	1.85849	2.28634	1.1674	X76454 R.norvegicus (Sprague Dawley) ri1 mRNA /cds=(70,1062) /gb=X76454 /gi=755780 /ug=Rn.10231 /len=1179
57.7	29.75	63.6	68	1.10225	2.28571	1.9395	rc_AA866221 UI-R-A0-bg-e-06-0-UI.s1 Rattus norvegicus cDNA, 3 end /clone=UI-R-A0-bg-e-06-0-UI /clone_end=3 /gb=AA866221 /gi=2961667 /ug=Rn.3002 /len=146
180.75	77.1	221.35	176.2	1.22462	2.28534	2.34436	Rat mixed-tissue library Rattus norvegicus cDNA clone rx03077 3 , mRNA sequence [Rattus norvegicus]
41.8	26.05	21.4	59.45	0.511962	2.28215	1.60461	AB019576 Rattus norvegicus mRNA for rTIM, complete cds
5.6	3.6	12.6	8.2	2.25	2.27778	1.55556	rc_AA859752 UI-R-E0-bx-c-07-0-UI.s1 Rattus norvegicus cDNA, 3 end /clone=UI-R-E0-bx-c-07-0-UI /clone_end=3 /gb=AA859752 /gi=2949272 /ug=Rn.116 /len=465
49.8	25.35	41.95	57.7	0.842369	2.27613	1.9645	X03369 Rat mRNA for beta-tubulin T beta15 /cds=(8,1345) /gb=X03369 /gi=57428 /ug=Rn.11235 /len=1592
121.3	57.95	90.7	131.85	0.747733	2.27524	2.09318	Rat mixed-tissue library Rattus norvegicus cDNA clone rx02191 3 , mRNA sequence [Rattus norvegicus]
63	29.4	41.55	66.85	0.659524	2.27381	2.14286	rc_AI009771 EST204222 Rattus norvegicus cDNA, 3 end /clone=RLUBO27 /clone_end=3 /gb=AI009771 /ug=Rn.10277 /len=632
85.9	70.65	137.85	160.5	1.60477	2.27176	1.21585	AF041083 Rattus norvegicus RoBo-1 mRNA, complete cds /cds=(110,832) /gb=AF041083 /gi=2895562 /ug=Rn.10735 /len=1607
16.65	20.8	36.15	47.2	2.17117	2.26923	0.800481	rc_AI113046 UI-R-E1-fe-h-03-0-UI.s1 Rattus norvegicus cDNA, 3 end /clone=UI-R-E1-fe-h-03-0-UI /clone_end=3 /gb=AI113046 /ug=Rn.780 /len=492
10.4	6.55	7.15	14.85	0.6875	2.26718	1.58779	rc_AA800786 EST190283 Rattus norvegicus cDNA, 3 end /clone=RLUAL43 /clone_end=3 /gb=AA800786 /gi=2863741 /ug=Rn.8448 /len=537
27.7	24.7	41.4	55.95	1.49458	2.26518	1.12146	Rat mixed-tissue library Rattus norvegicus cDNA clone rx01844 3 , mRNA sequence [Rattus norvegicus]
16.9	28.25	57.1	63.85	3.3787	2.26018	0.59823	U07615 RNU07615 Rattus norvegicus mucin mRNA, partial cds
14.25	15.65	12.1	35.35	0.849123	2.25879	0.910543	U16025 Rattus norvegicus class Ib RT1 mRNA, complete cds /cds=(0,1019) /gb=U16025 /gi=717092 /ug=Rn.19044 /len=1311
28	14.7	39.9	33.2	1.425	2.2585	1.90476	Rat mixed-tissue library Rattus norvegicus cDNA clone rx02909 3 , mRNA sequence [Rattus norvegicus]
13.2	6.4	20.7	14.45	1.56818	2.25781	2.0625	rc_AA893505 EST197308 Rattus norvegicus cDNA, 3 end /clone=RLIAD30 /clone_end=3 /gb=AA893505 /gi=3020384 /ug=Rn.14807 /len=476
25.5	10.65	57.85	24	2.26863	2.25352	2.39437	AB006007 Rattus norvegicus mRNA for steroidogenic acute regulatory protein, complete cds
218.1	99.15	174.1	222.25	0.798258	2.24155	2.1997	AF091580 Rattus norvegicus isolate EGL-TP1 olfactory receptor mRNA, partial cds
6.1	6.85	15	15.35	2.45902	2.24088	0.890511	Rat mixed-tissue library Rattus norvegicus cDNA clone rx02020 3 , mRNA sequence [Rattus norvegicus]
55.95	33	29.55	73.8	0.52815	2.23636	1.69545	M64092 Rat testis cAMP-dependent protein kinase inhibitor protein mRNA, complete cds /cds=(255,470) /gb=M64092 /gi=206196 /ug=Rn.9748 /len=1350
171.9	68.25	124.8	152.6	0.726003	2.2359	2.51868	AJ132352 RNO132352 Rattus norvegicus mRNA for 45 kDa secretory protein, partial
58.85	37.6	24.7	83.9	0.419711	2.23138	1.56516	X89704cds RNTPCR21P R.norvegicus mRNA for TPCR21 protein
162.75	129.1	179.3	287.6	1.10169	2.22773	1.26065	Y16188 HSY16188 Rattus norvegicus mRNA for XCE protein, partial
266	127.15	280.2	283.1	1.05338	2.2265	2.09202	S79939 Prm3=protamine [rats, testis, mRNA, 515 nt]
1483.4	1517.35	2397.05	3376.05	1.61592	2.22496	0.977625	rc_AA900582 UI-R-E0-dn-b-10-0-UI.s1 Rattus norvegicus cDNA, 3 end /clone=UI-R-E0-dn-b-10-0-UI /clone_end=3 /gb=AA900582 /gi=3035936 /ug=Rn.780 /len=495
45.95	19.4	64	43.15	1.39282	2.22423	2.36856	Rat mixed-tissue library Rattus norvegicus cDNA clone rx01165 3 , mRNA sequence [Rattus norvegicus]
55.55	51.15	42.25	113.45	0.760576	2.21799	1.08602	E04009cds DNA sequence coding for rat prepro C type diuretic peptide (CNP)
9.2	1.4	1.5	3.1	0.163043	2.21429	6.57143	U36899 Rattus norvegicus putative pheromone receptor VN2 mRNA, complete cds /cds=(514,1479) /gb=U36899 /gi=1055255 /ug=Rn.10145 /len=1665
9.65	8.25	12.1	18.25	1.25389	2.21212	1.1697	Rat mixed-tissue library Rattus norvegicus cDNA clone rx04485 3 , mRNA sequence [Rattus norvegicus]
39.25	37.55	70.5	83.05	1.79618	2.21172	1.04527	AF016900 Rattus norvegicus latent TGF-beta binding protein-3 (LTBP-3) mRNA, partial cds
55.2	33.7	38.25	74.45	0.692935	2.2092	1.63798	Rat mixed-tissue library Rattus norvegicus cDNA clone rx04437 3 , mRNA sequence [Rattus norvegicus]
67.3	42.15	42.05	93.05	0.624814	2.20759	1.59668	Y16563 RNY16563 Rattus norvegicus mRNA for brain-specific synapse-associated protein, Bassoon
66.5	40.5	76.9	89.3	1.15639	2.20494	1.64198	X59249 Rat mRNA for putative G-protein coupled receptor /cds=(128,1090) /gb=X59249 /gi=56307 /ug=Rn.22612 /len=1594
27.95	8.4	20.7	18.5	0.740608	2.20238	3.32738	S70364 UDP-glucuronosyltransferase {isoenzyme} [Gunn rats, liver, mRNA, 917 nt]
26.25	28.15	29.8	61.95	1.13524	2.20071	0.932504	Rat mixed-tissue library Rattus norvegicus cDNA clone rz00750 3 , mRNA sequence [Rattus norvegicus]
43.6	50.8	77.4	111.7	1.77523	2.19882	0.858268	X55519 Rat mRNA for a cyclic nucleotide-activated olfactory channel /cds=(339,2333) /gb=X55519 /gi=56791 /ug=Rn.10384 /len=3027
123.3	52.05	36.35	114.4	0.294809	2.19789	2.36888	rc_AA943784 EST199283 Rattus norvegicus cDNA, 3 end /clone=RBRAP66 /clone_end=3 /gb=AA943784 /gi=3103700 /ug=Rn.11280 /len=631
19	20.5	26.5	44.95	1.39474	2.19268	0.926829	Rat mixed-tissue library Rattus norvegicus cDNA clone rx00651 3 , mRNA sequence [Rattus norvegicus]
9.4	3.7	7.8	8.1	0.829787	2.18919	2.54054	L08494cds RATGABAAF Rattus rattus GABA-A receptor alpha-5 subunit gene, complete cds
235.9	160.65	321.65	351.6	1.3635	2.18861	1.46841	M14972 Rat cytochrome P-450-LA-omega (lauric acid omega-hydroxylase) mRNA, complete cds /cds=(12,1541) /gb=M14972 /gi=203865 /ug=Rn.5721 /len=2462
87.55	71.55	113.55	156.4	1.29697	2.18588	1.22362	rc_AA892369 EST196172 Rattus norvegicus cDNA, 3 end /clone=RKIAP61 /clone_end=3 /gb=AA892369 /gi=3019248 /ug=Rn.14753 /len=510
12.45	7.65	10.35	16.7	0.831325	2.18301	1.62745	AJ005641 RRA5641 Rattus rattus mRNA encoding brain serine protease bsp1
9.05	16.45	13.95	35.9	1.54144	2.18237	0.550152	rc_AA818427 UI-R-A0-au-g-05-0-UI.s1 Rattus norvegicus cDNA, 3 end /clone=UI-R-A0-au-g-05-0-UI /clone_end=3 /gb=AA818427 /gi=2889166 /ug=Rn.6013 /len=587
73.9	71.95	57.2	156.95	0.774019	2.18138	1.0271	Rat mixed-tissue library Rattus norvegicus cDNA clone rx03208 3 , mRNA sequence [Rattus norvegicus]
40.85	12.25	17.75	26.7	0.434517	2.17959	3.33469	M31031mRNA RATCYPF Rat cytochrome P-450f mRNA
372.75	306.5	449.7	667.6	1.20644	2.17814	1.21615	AF093536 Rattus norvegicus beta defensin-1 (BD-1) mRNA, complete cds
9.65	7.05	21.1	15.35	2.18653	2.1773	1.36879	M62889 RATSI Rat sucrase-isomaltase mRNA, partial cds
60.8	40.25	31	87.6	0.509868	2.1764	1.51056	AJ007488 RNO7488 Rattus norvegicus mitochondrion 16S ribosomal RNA, partial
28.85	26.65	52.95	57.95	1.83536	2.17448	1.08255	S65355 nonselective-type endothelin receptor [rats, brain, mRNA, 2018 nt]
78.2	27.7	53.45	60.2	0.683504	2.17329	2.8231	M14369exon#2 Rat high molecular weight (HMW), and low molecular weight (LMW) K-kininogen genes, 3 end, clone pgKG1 /cds=(0,794) /gb=M14369 /gi=205073 /ug=Rn.11323 /len=2439
64.95	27.45	17.5	59.65	0.269438	2.17304	2.36612	L13407 RATKINDB Rattus novegicus calcium/calmodulin-dependent protein kinase II delta subunit mRNA, partial cds
28.4	20.9	62.8	45.4	2.21127	2.17225	1.35885	U67911 Rattus norvegicus mast cell protease 8 precursor (RMCP-8) mRNA, complete cds /cds=(11,757) /gb=U67911 /gi=1698701 /ug=Rn.22611 /len=848
46.3	48.7	40.8	105.65	0.88121	2.1694	0.950719	rc_AA892316 EST196119 Rattus norvegicus cDNA, 3 end /clone=RKIAO94 /clone_end=3 /gb=AA892316 /gi=3019195 /ug=Rn.1057 /len=502
241.6	176.8	383.15	383.4	1.58589	2.16855	1.36652	rc_AI229421 EST226116 Rattus norvegicus cDNA, 3 end /clone=REMCG14 /clone_end=3 /gb=AI229421 /ug=Rn.8789 /len=542
61.35	37.15	50.4	80.55	0.821516	2.16824	1.65141	U39609 RNU39609 Rattus norvegicus anti-NGF30 antibody light-chain mRNA, variable and constant regions, partial cds
42.75	59.55	105.15	129.1	2.45965	2.16793	0.717884	Rat mixed-tissue library Rattus norvegicus cDNA clone rx04463 3 , mRNA sequence [Rattus norvegicus]
9.55	5.45	8.65	11.8	0.905759	2.16514	1.75229	rc_AI070577 UI-R-C2-mr-c-04-0-UI.s1 Rattus norvegicus cDNA, 3 end /clone=UI-R-C2-mr-c-04-0-UI /clone_end=3 /gb=AI070577 /ug=Rn.9994 /len=279
39.2	23.95	67.45	51.75	1.72066	2.16075	1.63674	Rat mixed-tissue library Rattus norvegicus cDNA clone rx00654 3 , mRNA sequence [Rattus norvegicus]
60.2	43.55	60.05	94.05	0.997508	2.15959	1.38232	rc_AA860062 UI-R-E0-bz-h-06-0-UI.s2 Rattus norvegicus cDNA, 3 end /clone=UI-R-E0-bz-h-06-0-UI /clone_end=3 /gb=AA860062 /gi=2949582 /ug=Rn.2575 /len=516
25.8	21	42.05	45.35	1.62984	2.15952	1.22857	AJ223184 RNAJ3184 Rattus norvegicus mRNA for DORA protein
68.25	45.95	117.9	99.2	1.72747	2.15887	1.48531	D16349 Rat mRNA for rat opioid receptor B, complete cds /cds=(183,1379) /gb=D16349 /gi=391866 /ug=Rn.10118 /len=2397
34.45	30.3	37	65.35	1.07402	2.15677	1.13696	rc_AA900850 UI-R-E0-dk-a-06-0-UI.s1 Rattus norvegicus cDNA, 3 end /clone=UI-R-E0-dk-a-06-0-UI /clone_end=3 /gb=AA900850 /gi=3036204 /ug=Rn.7102 /len=361
29.05	17.3	48.4	37.25	1.66609	2.15318	1.67919	rc_AA799492 EST188989 Rattus norvegicus cDNA, 3 end /clone=RHEAB69 /clone_end=3 /gb=AA799492 /gi=2862447 /ug=Rn.2935 /len=715
15.95	13.15	23.05	28.25	1.44514	2.14829	1.21293	X02318 Rat mRNA fragment for thyroglobulin /cds=(0,2903) /gb=X02318 /gi=57366 /ug=Rn.10429 /len=3018
128.95	38.4	95.5	82.45	0.740597	2.14714	3.35807	AF081196 Rattus norvegicus calcium and DAG-regulated guanine nucleotide exchange factor II mRNA, complete cds
99.3	54.8	76.85	117.65	0.773917	2.1469	1.81204	X83581cds RNIRPC9 R.rattus mRNA for inward rectifier 9
40.65	28.15	31	60.35	0.762608	2.14387	1.44405	rc_AA891578 EST195381 Rattus norvegicus cDNA, 3 end /clone=RKIAE19 /clone_end=3 /gb=AA891578 /gi=3018457 /ug=Rn.19937 /len=410
3.95	3.15	12	6.75	3.03797	2.14286	1.25397	D10693 RATHNM Rattus norvegicus mRNA for histamine N-methyltransferase, complete cds
26.35	11.7	12.6	25.05	0.478178	2.14103	2.25214	U10096 Rattus norvegicus Sprague-Dawley bumetanide-sensitive sodium-(potassium)-chloride cotransporter mRNA, complete cds /cds=(215,3502) /gb=U10096 /gi=507772 /ug=Rn.14799 /len=4595
26.5	11.7	28.05	25.05	1.05849	2.14103	2.26496	AF050662UTR#1 Rattus norvegicus activity and neurotransmitter-induced early gene 10 (ania-10) mRNA, 3 UTR
20	11.55	24.55	24.7	1.2275	2.13853	1.7316	AF085195 Rattus norvegicus endothelial nitric oxide synthase (NOSIII) mRNA, partial cds
42.4	16.65	43.35	35.6	1.02241	2.13814	2.54655	U09307 Rattus norvegicus Sprague-Dawley protein-tyrosine phosphatase mRNA, complete cds /cds=(101,1882) /gb=U09307 /gi=487401 /ug=Rn.4176 /len=2236
147.75	115.3	176.6	246	1.19526	2.13356	1.28144	Rat mixed-tissue library Rattus norvegicus cDNA clone rx00568 3 , mRNA sequence [Rattus norvegicus]
95.9	48.05	54.15	102.45	0.564651	2.13215	1.99584	U72410 Rattus norvegicus Kir3.1 alternative splice variant del mRNA, partial cds /cds=(0,498) /gb=U72410 /gi=2149022 /ug=Rn.9809 /len=820
58.85	23.25	49.45	49.55	0.840272	2.13118	2.53118	U67138 Rattus norvegicus PSD-95/SAP90-associated protein-2 mRNA, complete cds /cds=(490,3432) /gb=U67138 /gi=1864088 /ug=Rn.10705 /len=3718
57	35.8	60.45	76.25	1.06053	2.12989	1.59218	Rat mixed-tissue library Rattus norvegicus cDNA clone rx00350 3 , mRNA sequence [Rattus norvegicus]
7.15	5.1	6.1	10.85	0.853147	2.12745	1.40196	rc_AA946044 EST201543 Rattus norvegicus cDNA, 3 end /clone=RLUBA52 /clone_end=3 /gb=AA946044 /ug=Rn.4338 /len=575
72.5	49.85	87.9	106.05	1.21241	2.12738	1.45436	M19648cds RATKALB02 Rat renal kallikrein gene, exons 2-5, clone RSKG3
15.55	8.1	11.35	17.2	0.729904	2.12346	1.91975	M34083 Rat lactogen receptor mRNA, complete cds /cds=(92,1924) /gb=M34083 /gi=205122 /ug=Rn.9757 /len=2041
26.65	21.2	74.7	45	2.803	2.12264	1.25708	AF050214 Rattus norvegicus type I pro-alpha-2 collagen-like mRNA sequence
55.05	22.7	16.4	48.15	0.297911	2.12115	2.42511	AF063851 Rattus norvegicus vascular chymase (VCH) mRNA, complete cds /cds=(33,776) /gb=AF063851 /gi=3136325 /ug=Rn.14515 /len=953
20.35	12	12.6	25.45	0.619165	2.12083	1.69583	D26496 RATDLP5 Rat mRNA for dynein-like protein 5, partial cds
442.9	138.65	377.25	293.65	0.851772	2.11792	3.19437	AB016161cds Rattus norvegicus mRNA for GABAB receptor 1d, complete cds
13.9	16	17.75	33.85	1.27698	2.11563	0.86875	M63991 Rat thyroxine-binding globulin (TBG) mRNA, 3 end /cds=(0,1231) /gb=M63991 /gi=207159 /ug=Rn.9948 /len=1714
43.75	17.45	43.05	36.9	0.984	2.11461	2.50716	L07399 RATIGVDL Rattus norvegicus (hybridoma 56R-7) immunoglobulin rearranged gamma-chain mRNA variable (V) region, partial cds
75.35	31.7	119.15	66.95	1.58129	2.11199	2.37697	rc_AI101743 EST211032 Rattus norvegicus cDNA, 3 end /clone=RBRBU51 /clone_end=3 /gb=AI101743 /gi=3706605 /ug=Rn.2082 /len=512
198.5	106.1	156.2	223.35	0.786902	2.10509	1.87088	J04963 Rat ecto-ATPase mRNA, complete cds /cds=(64,1623) /gb=J04963 /gi=203989 /ug=Rn.2382 /len=1921
323.7	143.65	280.95	302.35	0.867933	2.10477	2.25339	AF096835 Rattus norvegicus pancreatic eukaryotic initiation factor 2 alpha-subunit kinase (PEK) mRNA, complete cds
62.7	56.3	57.75	118.45	0.921053	2.10391	1.11368	rc_AI012942 EST207393 Rattus norvegicus cDNA, 3 end /clone=RSPBA18 /clone_end=3 /gb=AI012942 /ug=Rn.11312 /len=467
92.7	62.7	107.4	131.9	1.15858	2.10367	1.47847	U70779 Rattus norvegicus Doc2A mRNA, complete cds /cds=(212,1423) /gb=U70779 /gi=1575773 /ug=Rn.10690 /len=1600
22	21.75	39.75	45.75	1.80682	2.10345	1.01149	D83036 Rat Msx-1 mRNA for Msx-1 protein, complete cds /cds=(141,1034) /gb=D83036 /gi=1183845 /ug=Rn.18117 /len=1785
62.4	43.25	25.05	90.95	0.401442	2.10289	1.44277	X71442 R.norvegicus mRNA for LINE sequence /cds=UNKNOWN /gb=X71442 /gi=311509 /ug=Rn.21396 /len=1050
91.95	47.8	56.4	100.5	0.613377	2.10251	1.92364	Rat mixed-tissue library Rattus norvegicus cDNA clone rx01682 3 , mRNA sequence [Rattus norvegicus]
67.7	36.35	64.25	76.3	0.94904	2.09904	1.86245	S94371 glutamate receptor subunit 4c {alternatively spliced} [rats, Sprague-Dawley, cerebellum, mRNA, 3452 nt]
2.6	6.6	5.55	13.85	2.13462	2.09848	0.393939	Rat mixed-tissue library Rattus norvegicus cDNA clone rx05068 3 , mRNA sequence [Rattus norvegicus]
63.15	33.1	52	69.45	0.823436	2.09819	1.90785	rc_AA799423 EST188920 Rattus norvegicus cDNA, 3 end /clone=RHEAA88 /clone_end=3 /gb=AA799423 /gi=2862378 /ug=Rn.6183 /len=625
56	42.3	71.7	88.75	1.28036	2.09811	1.32388	Y12009 R.norvegicus mRNA for chemokine co-receptor CKR5 /cds=(83,1147) /gb=Y12009 /gi=1911138 /ug=Rn.10736 /len=1428
7.6	7.65	11.2	16.05	1.47368	2.09804	0.993464	U39207 Rattus norvegicus cytochrome P450 4F5 (CYP4F5) mRNA, complete cds /cds=(73,1653) /gb=U39207 /gi=1146437 /ug=Rn.10171 /len=2400
14.8	12.3	79.15	25.8	5.34797	2.09756	1.20325	rc_AA892111 EST195914 Rattus norvegicus cDNA, 3 end /clone=RKIAM49 /clone_end=3 /gb=AA892111 /gi=3018990 /ug=Rn.14731 /len=281
20.55	22.15	64.6	46.45	3.14355	2.09707	0.927765	rc_AA818198 UI-R-A0-ai-g-10-0-UI.s1 Rattus norvegicus cDNA, 3 end /clone=UI-R-A0-ai-g-10-0-UI /clone_end=3 /gb=AA818198 /gi=2888078 /ug=Rn.16477 /len=414
60.95	37.1	23.8	77.8	0.390484	2.09704	1.64286	rc_AA875213 UI-R-E0-cu-f-11-0-UI.s1 Rattus norvegicus cDNA, 3 end /clone=UI-R-E0-cu-f-11-0-UI /clone_end=3 /gb=AA875213 /gi=2980161 /ug=Rn.2834 /len=489
121.2	60.2	105.15	126.1	0.867574	2.09468	2.01329	M59861 Rattus norvegicus 10-formyltetrahydrofolate dehydrogenase mRNA, complete cds /cds=(162,2870) /gb=M59861 /gi=908914 /ug=Rn.2328 /len=3109
24.5	21.5	29.6	45	1.20816	2.09302	1.13953	Rat mixed-tissue library Rattus norvegicus cDNA clone rx00347 3 , mRNA sequence [Rattus norvegicus]
270.85	11.9	33.85	24.9	0.843088	2.09244	22.7605	D00403 RATIL1A Rat interleukin-1 alpha mRNA, complete cds
36.6	50.85	69.6	106.4	1.90164	2.09243	0.719764	AA850219 EST192986 Rattus norvegicus cDNA, 5 end /clone=ROVAE04 /clone_end=5 /gb=AA850219 /gi=2937759 /ug=Rn.6589 /len=464
37.9	28.15	31.15	58.9	0.8219	2.09236	1.34636	K02813 Rat glucagon gene /cds=(12,554) /gb=K02813 /gi=473496 /ug=Rn.11393 /len=988
42.05	27.75	33.25	58.05	0.790725	2.09189	1.51532	U94856 Rattus norvegicus paraoxonase mRNA, partial cds /cds=(0,1037) /gb=U94856 /gi=1945470 /ug=Rn.20732 /len=1053
76.45	67.8	100.85	141.55	1.31916	2.08776	1.12758	rc_AA859690 UI-R-E0-bx-e-11-0-UI.s1 Rattus norvegicus cDNA, 3 end /clone=UI-R-E0-bx-e-11-0-UI /clone_end=3 /gb=AA859690 /gi=2949210 /ug=Rn.51 /len=419
72.7	41.05	72.15	85.7	0.992435	2.0877	1.77101	S80631 immunoglobulin E {membrane-bound form} [rats, mRNA Partial, 599 nt]
74	71.65	70.35	149.25	0.950676	2.08304	1.0328	AF027331 Rattus norvegicus kainate receptor GluR7b mRNA, complete cds /cds=(134,2866) /gb=AF027331 /gi=2598977 /ug=Rn.10452 /len=3633
28.75	15.7	42.1	32.7	1.46435	2.0828	1.83121	U02096 Rattus norvegicus Sprague Dawley fatty acid binding protein mRNA, complete cds /cds=(82,480) /gb=U02096 /gi=476081 /ug=Rn.10014 /len=604
88.45	78.25	148.95	162.95	1.684	2.08243	1.13035	Y12178 RNBILITRA R.norvegicus mRNA for bilitranslocase
41.65	34.75	51.75	72.3	1.2425	2.08058	1.19856	rc_H33747 EST110049 Rattus norvegicus cDNA, 3 end /clone=RPNAZ19 /clone_end=3 /gb=H33747 /gi=979164 /ug=Rn.22684 /len=429
24.3	20.05	30.25	41.7	1.24486	2.0798	1.21197	M62891 R.norvegicus 3.2.3 antigen protein mRNA, complete cds /cds=(16,687) /gb=M62891 /gi=205722 /ug=Rn.11304 /len=1012
21	12.3	18.35	25.55	0.87381	2.07724	1.70732	X14812 Rat mRNA for ventricular myosin light chain 1 /cds=(45,647) /gb=X14812 /gi=56669 /ug=Rn.1955 /len=885
11.9	3.95	7.7	8.2	0.647059	2.07595	3.01266	rc_AI176253 EST219834 Rattus norvegicus cDNA, 3 end /clone=ROVBP18 /clone_end=3 /gb=AI176253 /ug=Rn.221 /len=460
51.25	25.55	49.6	53	0.967805	2.07436	2.00587	Rat mixed-tissue library Rattus norvegicus cDNA clone rx01925 3 , mRNA sequence [Rattus norvegicus]
51.4	38.4	109.45	79.65	2.12938	2.07422	1.33854	rc_AI169708 EST215604 Rattus norvegicus cDNA, 3 end /clone=RLIAS26 /clone_end=3 /gb=AI169708 /gi=3709748 /ug=Rn.2521 /len=621
57.05	43.7	18.55	90.6	0.325153	2.07323	1.30549	U12623 Rattus norvegicus Sprague-Dawley cyclic nucleotide gated cation channel mRNA, complete cds /cds=(108,1835) /gb=U12623 /gi=538128 /ug=Rn.10054 /len=2351
44.1	29.4	66.65	60.9	1.51134	2.07143	1.5	M90065cds RATAGTIIR Rat angiotensin II receptor mRNA, complete cds
65.2	49.7	51.4	102.95	0.788344	2.07143	1.31187	M57276 Rat leukocyte antigen MRC-OX44 mRNA, complete cds /cds=(161,820) /gb=M57276 /gi=205897 /ug=Rn.2133 /len=1699
9.7	7.7	7.55	15.95	0.778351	2.07143	1.25974	AB010437 Rattus rattus rCdh8-a1 mRNA for cadherin-8, complete cds
55.5	24.05	32.35	49.8	0.582883	2.07069	2.30769	Rat mixed-tissue library Rattus norvegicus cDNA clone rx00388 3 , mRNA sequence [Rattus norvegicus]
9.1	7.95	19.7	16.45	2.16484	2.06918	1.14465	X63675 R.norvegicus mRNA for Pim-1 /cds=(3,944) /gb=X63675 /gi=56902 /ug=Rn.7368 /len=1302
59.4	51.45	67.55	106.45	1.13721	2.069	1.15452	J03863 Rat serine dehydratase (SDH2) mRNA, complete cds /cds=(221,1312) /gb=J03863 /gi=206878 /ug=Rn.9918 /len=1444
92.75	52.6	79.75	108.7	0.859838	2.06654	1.76331	U17919 Rattus norvegicus allograft inflammatory factor-1 mRNA, complete cds /cds=(70,513) /gb=U17919 /gi=972908 /ug=Rn.10561 /len=627
53.8	23.45	45.9	48.45	0.85316	2.0661	2.29424	Rat mixed-tissue library Rattus norvegicus cDNA clone rx04836 3 , mRNA sequence [Rattus norvegicus]
34.35	34.2	13.3	70.65	0.387191	2.06579	1.00439	rc_AA874838 UI-R-E0-cg-g-03-0-UI.s1 Rattus norvegicus cDNA, 3 end /clone=UI-R-E0-cg-g-03-0-UI /clone_end=3 /gb=AA874838 /gi=2979786 /ug=Rn.3140 /len=502
4.2	1.55	2.1	3.2	0.5	2.06452	2.70968	X75172exon RNZFY R.norvegicus (Lewis) ZFY gene
46.75	47.9	63	98.75	1.34759	2.06159	0.975992	L41275cds RATCIP1A Rattus norvegicus p21 protein (cip1) gene, complete cds
58.55	51.8	75.05	106.7	1.28181	2.05985	1.13031	rc_AA893770 EST197573 Rattus norvegicus cDNA, 3 end /clone=RPLAK41 /clone_end=3 /gb=AA893770 /gi=3020649 /ug=Rn.3712 /len=443
57.65	32.75	163.8	67.45	2.84128	2.05954	1.76031	Rat mixed-tissue library Rattus norvegicus cDNA clone rx04469 3 , mRNA sequence [Rattus norvegicus]
10.65	5.9	21.3	12.15	2	2.05932	1.80508	AF034753UTR#1 Rattus norvegicus DC16 mRNA, 3 UTR
49.85	21.3	44.55	43.85	0.893681	2.05869	2.34038	U76714 RRU76714 Rattus norvegicus cell adhesion regulator (CAR1) mRNA, complete cds
93.5	97.9	136.45	201.4	1.45936	2.0572	0.955056	Rat mixed-tissue library Rattus norvegicus cDNA clone rx02826 3 , mRNA sequence [Rattus norvegicus]
93.15	39.9	122.8	81.95	1.3183	2.05388	2.33459	U69279 Rattus norvegicus eph-related receptor tyrosine kinase ligand (LERK7) mRNA, complete cds /cds=(38,724) /gb=U69279 /gi=2967530 /ug=Rn.10714 /len=768
392.95	162.7	364.3	334.15	0.92709	2.05378	2.41518	Y00497 Rat mRNA for manganese-containing superoxide dismutase (MnSoD) /cds=(11,679) /gb=Y00497 /gi=56690 /ug=Rn.10488 /len=1438
215	154.45	199.2	316.95	0.926512	2.05212	1.39204	AF090692 Rattus norvegicus cystatin-related epididymal spermatogenic protein (CRES) mRNA, complete cds
64.1	35.35	86.25	72.5	1.34555	2.05092	1.8133	rc_AA893939 EST197742 Rattus norvegicus cDNA, 3 end /clone=RPLAN70 /clone_end=3 /gb=AA893939 /gi=3020818 /ug=Rn.8472 /len=416
5.8	4.55	5.2	9.3	0.896552	2.04396	1.27473	U05675 Rattus norvegicus Sprague-Dawley fibrinogen B beta chain mRNA, complete cds /cds=(42,1481) /gb=U05675 /gi=455104 /ug=Rn.11416 /len=1612
48.2	35.4	72	72.35	1.49378	2.04379	1.36158	Rat mixed-tissue library Rattus norvegicus cDNA clone rx04044 3 , mRNA sequence [Rattus norvegicus]
10.55	13.3	3.25	27.15	0.308057	2.04135	0.793233	J05509CompleteSeq Rat cytochrome P450 cholesterol 7-alpha-hydroxylase (P450 VII) mRNA, complete cds /cds=UNKNOWN /gb=J05509 /gi=203204 /ug=Rn.10737 /len=3561
30.6	27.4	54.15	55.9	1.76961	2.04015	1.11679	M24353 RATMANNO Rattus norvegicus alpha-mannosidase II mRNA, partial cds
2.95	2.5	3.15	5.1	1.0678	2.04	1.18	Rat mixed-tissue library Rattus norvegicus cDNA clone rx04413 3 , mRNA sequence [Rattus norvegicus]
103.55	52.55	113.65	107	1.09754	2.03616	1.9705	AF091567 Rattus norvegicus isolate HGL-SP5 olfactory receptor mRNA, partial cds
25.3	21.15	31.85	43.05	1.25889	2.03546	1.19622	rc_AI028836 UI-R-C0-ij-a-05-0-UI.s1 Rattus norvegicus cDNA, 3 end /clone=UI-R-C0-ij-a-05-0-UI /clone_end=3 /gb=AI028836 /ug=Rn.2151 /len=390
35.25	29.85	51.5	60.75	1.46099	2.03518	1.1809	J05231 Rat neuronal nicotinic acetylcholine receptor-related protein mRNA, complete cds /cds=(101,1459) /gb=J05231 /gi=950093 /ug=Rn.11214 /len=2895
18.15	21.65	13.05	44.05	0.719008	2.03464	0.838337	X03894 Rat nuclear mRNA for mitochondrial uncoupling protein (UCP) of brown adipose tissue mitochondria /cds=(91,1014) /gb=X03894 /gi=57446 /ug=Rn.10281 /len=1111
16.85	20.25	43.15	41.2	2.56083	2.03457	0.832099	D64045 RATPI3KA Rat mRNA for phosphatidylinositol 3-kinase p85 alpha subunit, complete cds
0.95	1.5	0.6	3.05	0.631579	2.03333	0.633333	M87787 RATIGCD18H Rat (hybridoma YFC51.1) immunoglobulin heavy chain variable region, complementarity-determining regions mRNA, partial cds
86.45	72.75	226.55	147.85	2.62059	2.0323	1.18832	AB013130 Rattus norvegicus mRNA for synaptopodin, complete cds
17.55	17.25	17.5	35.05	0.997151	2.03188	1.01739	rc_AA925424 UI-R-A1-ek-d-12-0-UI.s1 Rattus norvegicus cDNA, 3 end /clone=UI-R-A1-ek-d-12-0-UI /clone_end=3 /gb=AA925424 /gi=3072560 /ug=Rn.2366 /len=404
154.1	89.45	159.05	181.75	1.03212	2.03186	1.72275	AF035156 Rattus norvegicus testicular 17-beta-hydroxysteroid dehydrogenase mRNA, complete cds /cds=(21,941) /gb=AF035156 /gi=2826748 /ug=Rn.10895 /len=1111
118.25	50.95	55.4	103.5	0.468499	2.0314	2.3209	rc_AA891438 EST195241 Rattus norvegicus cDNA, 3 end /clone=RHEAU25 /clone_end=3 /gb=AA891438 /gi=3018317 /ug=Rn.22406 /len=397
10.25	8.1	37.5	16.45	3.65854	2.03086	1.26543	Rat mixed-tissue library Rattus norvegicus cDNA clone rx03486 3 , mRNA sequence [Rattus norvegicus]
127.5	81.6	191.05	165.65	1.49843	2.03002	1.5625	M88488exon RATCHOACE Rattus norvegicus choline acetyltransferase gene, exon 1
61.5	35.2	75.35	71.45	1.2252	2.02983	1.74716	X98517 R.norvegicus mRNA for macrophage metalloelastase (MME) /cds=(44,1441) /gb=X98517 /gi=1405804 /ug=Rn.10516 /len=1632
107.6	81.1	126.05	164.6	1.17147	2.02959	1.32676	D86580 Rat mRNA for small heterodimer partner homolog, complete cds /cds=(34,816) /gb=D86580 /gi=1871464 /ug=Rn.10712 /len=1111
60.1	30.45	51.9	61.75	0.863561	2.02791	1.97373	M99485 Rattus norvegicus myelin/oligodendrocyte glycoprotein (MOG) gene, complete cds /cds=(88,825) /gb=M99485 /gi=205508 /ug=Rn.9687 /len=1581
12.1	23.5	32.2	47.65	2.66116	2.02766	0.514894	X53087cds RNIL4E12 R.norvegicus gene for interleukin 4, exons 1 and 2
241.25	88.8	183.05	180.05	0.758756	2.02759	2.71678	K03468 RATMYHC72 Rat embryonic sarcomeric myosin heavy chain protein (light meromyosin portion) mRNA, clone pMHC-72
9.7	7.3	6.2	14.8	0.639175	2.0274	1.32877	rc_AI228025 EST224720 Rattus norvegicus cDNA, 3 end /clone=RBRCP03 /clone_end=3 /gb=AI228025 /ug=Rn.11202 /len=448
99.65	68.85	101.4	139.55	1.01756	2.02687	1.44735	Rat mixed-tissue library Rattus norvegicus cDNA clone rx03855 3 , mRNA sequence [Rattus norvegicus]
15.2	20.6	28.7	41.75	1.88816	2.0267	0.737864	rc_AA799323 EST188820 Rattus norvegicus cDNA, 3 end /clone=RHEAA31 /clone_end=3 /gb=AA799323 /gi=2862278 /ug=Rn.6178 /len=328
62.65	32.3	38.75	65.45	0.618516	2.02632	1.93963	rc_AA800703 EST190200 Rattus norvegicus cDNA, 3 end /clone=RLUAK46 /clone_end=3 /gb=AA800703 /gi=2863658 /ug=Rn.11190 /len=591
64.8	21.15	49.95	42.85	0.770833	2.026	3.06383	J00711 rat beta-casein mrna /cds=(52,747) /gb=J00711 /gi=203306 /ug=Rn.10745 /len=1114
127.95	66.3	153.7	134.2	1.20125	2.02413	1.92986	rc_AA875126 UI-R-E0-bu-d-03-0-UI.s2 Rattus norvegicus cDNA, 3 end /clone=UI-R-E0-bu-d-03-0-UI /clone_end=3 /gb=AA875126 /gi=2980074 /ug=Rn.2799 /len=552
41.75	16.75	31.55	33.9	0.755689	2.02388	2.49254	D14045 RATDT2A Rat mRNA for DNA topoisomerase IIA, partial sequence
49.65	23.1	15.75	46.7	0.317221	2.02165	2.14935	Rat mixed-tissue library Rattus norvegicus cDNA clone rx00540 3 , mRNA sequence [Rattus norvegicus]
150.8	76.5	168.45	154.5	1.11704	2.01961	1.97124	S81289 IgM kappa chain variable region {CDR1 to CDR3 region} [rats, LEW, HAR-1 hybridoma cells, mRNA Partial, 408 nt]
49.05	14.3	30.45	28.85	0.620795	2.01748	3.43007	D26499 RATDLP8 Rat mRNA for dynein-like protein 8, partial cds
87.25	46.85	96.85	94.5	1.11003	2.01708	1.86233	AJ011116 RNO011116 Rattus norvegicus mRNA for endothelial nitric oxide synthase, 3 region, partial
77.75	29.1	54.25	58.65	0.697749	2.01546	2.67182	U56241 Rattus norvegicus transcription factor Maf1 mRNA, complete cds /cds=(34,1005) /gb=U56241 /gi=1326232 /ug=Rn.10725 /len=1923
53.85	23.95	41.55	48.25	0.771588	2.01461	2.24843	AA859934 UI-R-E0-cg-d-04-0-UI.s1 UI-R-E0 Rattus norvegicus cDNA clone UI-R-E0-cg-d-04-0-UI 3 similar to gb|AA522041|AA522041 vi08f03.r1 Barstead mouse myotubes MPLRB5 Mus musculus cDNA clone 903197 5 similar to WP:B0035.14 CE05169 DNAJ PROTEIN LIKE ;, mRNA sequence [Rattus norvegicus]
61.65	22	72.5	44.3	1.17599	2.01364	2.80227	AB001349 Rat mRNA for steroidogenic acute regulatory protein, complete cds /cds=(75,929) /gb=AB001349 /gi=1854382 /ug=Rn.11399 /len=3396
1447.35	768.95	1221.35	1546.3	0.843853	2.01092	1.88224	U93306 Rattus norvegicus VEGF receptor-2/FLK-1 mRNA, complete cds /cds=(248,4279) /gb=U93306 /gi=2098758 /ug=Rn.6403 /len=5875
83.65	30.15	84.75	60.45	1.01315	2.00498	2.77446	D88534 Rattus norvegicus mRNA for pancreatic lipase, partial cds
20.9	13.15	20.15	26.35	0.964115	2.0038	1.58935	U55995 Rattus norvegicus calcium activated potassium channel mRNA, complete cds /cds=(63,3599) /gb=U55995 /gi=1305546 /ug=Rn.10280 /len=3844
40.8	15.45	13.15	30.95	0.322304	2.00324	2.64078	Rat mixed-tissue library Rattus norvegicus cDNA clone rx00986 3 , mRNA sequence [Rattus norvegicus]
61.1	39.6	44.45	79.3	0.727496	2.00253	1.54293	rc_AA800285 EST189782 Rattus norvegicus cDNA, 3 end /clone=RHEAN40 /clone_end=3 /gb=AA800285 /gi=2863240 /ug=Rn.6308 /len=516
82.2	58.15	89.15	116.3	1.08455	2	1.41359	rc_AI007614 EST202065 Rattus norvegicus cDNA, 3 end /clone=RBRAS22 /clone_end=3 /gb=AI007614 /ug=Rn.221 /len=522
46.05	16.45	22.65	32.9	0.491857	2	2.79939	rc_AA799554 EST189051 Rattus norvegicus cDNA, 3 end /clone=RHEAC48 /clone_end=3 /gb=AA799554 /gi=2862509 /ug=Rn.6202 /len=584
14.35	12.2	28.3	24.4	1.97213	2	1.17623	M76537 Rat prolactin-like protein-C mRNA, complete cds /cds=(14,730) /gb=M76537 /gi=206387 /ug=Rn.3757 /len=880
5.9	6	5.65	12	0.957627	2	0.983333	rc_AA799865 EST189362 Rattus norvegicus cDNA, 3 end /clone=RHEAG29 /clone_end=3 /gb=AA799865 /gi=2862820 /ug=Rn.6248 /len=381
42.75	37.55	29.5	75	0.690058	1.99734	1.13848	X70369 R.norvegicus mRNA for pro alpha 1 collagen type III /cds=(0,1911) /gb=X70369 /gi=57915 /ug=Rn.3247 /len=2183
150.1	152.1	190.15	303.7	1.26682	1.99671	0.986851	AB008538 Rattus norvegicus mRNA for HB2, complete cds /cds=(188,1939) /gb=AB008538 /gi=2589006 /ug=Rn.5789 /len=2866
52.35	22.45	28.75	44.8	0.549188	1.99555	2.33185	X05684 Rat L-PK gene for L-type pyruvate kinase /cds=(18,1649) /gb=X05684 /gi=56604 /ug=Rn.397 /len=2975
113.2	83.05	103.6	165.6	0.915194	1.99398	1.36303	rc_AI176462 EST220047 Rattus norvegicus cDNA, 3 end /clone=ROVBS11 /clone_end=3 /gb=AI176462 /ug=Rn.6959 /len=612
13	7.5	13.85	14.95	1.06538	1.99333	1.73333	U81826 RNU81826 Rattus norvegicus clone PG23 mRNA sequence
171.9	132.1	176.65	263.2	1.02763	1.99243	1.30129	rc_AA893717 EST197520 Rattus norvegicus cDNA, 3 end /clone=RPLAI79 /clone_end=3 /gb=AA893717 /gi=3020596 /ug=Rn.19950 /len=472
28.4	13.1	46	26.1	1.61972	1.99237	2.16794	AF030086UTR#1 Rattus norvegicus activity and neurotransmitter-induced early gene 1 (ania-1) mRNA, 3 UTR
55.4	31.75	60.55	63.2	1.09296	1.99055	1.74488	M82855cds RATCYPII09 Rat cytochrome P450IIC13 gene, exon 9
10	10.3	13.2	20.5	1.32	1.99029	0.970874	rc_AA859612 UI-R-E0-bs-f-12-0-UI.s1 Rattus norvegicus cDNA, 3 end /clone=UI-R-E0-bs-f-12-0-UI /clone_end=3 /gb=AA859612 /gi=2949132 /ug=Rn.8481 /len=297
71.3	96.25	262.5	191.55	3.68163	1.99013	0.740779	X75207 R.norvegicus CCND1 mRNA for cyclin D1 /cds=(152,1039) /gb=X75207 /gi=473122 /ug=Rn.9471 /len=1454
135.8	60.5	80.4	120.4	0.592047	1.99008	2.24463	rc_AA892446 EST196249 Rattus norvegicus cDNA, 3 end /clone=RKIAQ55 /clone_end=3 /gb=AA892446 /gi=3019325 /ug=Rn.3564 /len=513
107.7	96.15	95.65	191	0.888115	1.98648	1.12012	AF016269 Rattus norvegicus myelencephalon specific protease mRNA, complete cds /cds=(184,939) /gb=AF016269 /gi=2853365 /ug=Rn.10732 /len=1081
59.2	34.6	69.35	68.7	1.17145	1.98555	1.71098	Z33403 R.norvegicus (Sprague Dawley) mRNA for chorionic gonadotropin receptor (3 UTR) /cds=UNKNOWN /gb=Z33403 /gi=525268 /ug=Rn.24142 /len=3511
41.85	34.35	84.85	68.2	2.02748	1.98544	1.21834	M97161 Rattus norvegicus (clones BS72, BS41, BS13, BS18 and BS21) neurocan mRNA, complete cds /cds=(76,3849) /gb=M97161 /gi=205649 /ug=Rn.10177 /len=5191
12.55	8.2	16.4	16.25	1.30677	1.98171	1.53049	M24109mRNA RATALGLA Rattus norvegicus (clone GF4) alpha2u globulin gene, exons 1-7
112.3	114.4	222.1	226.6	1.97774	1.98077	0.981643	rc_AA892506 EST196309 Rattus norvegicus cDNA, 3 end /clone=RKIAS27 /clone_end=3 /gb=AA892506 /gi=3019385 /ug=Rn.6990 /len=583
158.6	107.85	101.05	213.6	0.637137	1.98053	1.47056	U04808 Rattus norvegicus Sprague-Dawley putative G-protein coupled receptor (GCR) mRNA, complete cds /cds=(67,1131) /gb=U04808 /gi=2558635 /ug=Rn.10482 /len=1318
257.9	104.95	195.3	207.7	0.75727	1.97904	2.45736	rc_AA685217 EST106618 Rattus norvegicus cDNA, 3 end /clone=RPCBE46 /clone_end=3 /gb=AA685217 /gi=2671815 /ug=Rn.3400 /len=339
67.9	41.25	63.75	81.6	0.938881	1.97818	1.64606	rc_AA892272 EST196075 Rattus norvegicus cDNA, 3 end /clone=RKIAO46 /clone_end=3 /gb=AA892272 /gi=3019151 /ug=Rn.24236 /len=591
106	57	179.15	112.55	1.69009	1.97456	1.85965	M11566 Rat submaxillary gland S3 kallikrein mRNA, complete cds /cds=(36,815) /gb=M11566 /gi=205035 /ug=Rn.21391 /len=859
191.1	119.95	171.7	236.65	0.898482	1.97291	1.59316	M61211cds RATLHA01 R.norvegicus testicular luteinizing hormone receptor gene, exon 1
180.6	191.7	414.6	378.2	2.29568	1.97287	0.942097	D16308 RATCLND2 Rat mRNA for cyclin D2, complete cds
63	35.2	56.95	69.4	0.903968	1.97159	1.78977	X51992 R.norvegicus GABA-A receptor alpha-5 subunit mRNA /cds=(319,1713) /gb=X51992 /gi=56179 /ug=Rn.10368 /len=2591
152.45	75.35	108.55	148.55	0.712037	1.97147	2.02322	X89705cds RNTPCR38P R.norvegicus mRNA for TPCR38 protein
116.9	103.95	276.9	204.9	2.36869	1.97114	1.12458	L37970mRNA RATTCRAO Rattus norvegicus T-cell receptor alpha-chain mRNA
5.8	4.7	6.4	9.25	1.10345	1.96809	1.23404	L00131cds RATPTRY25 Rat pancreatic trypsinogen II mRNA, exons 4 and 5, clone pcXP8-64
32.5	17.3	27.05	34	0.832308	1.96532	1.87861	rc_AA799538 EST189035 Rattus norvegicus cDNA, 3 end /clone=RHEAC30 /clone_end=3 /gb=AA799538 /gi=2862493 /ug=Rn.2951 /len=512
59	30.1	108.65	59.15	1.84153	1.96512	1.96013	E00001cds DNA coding of rat pro-insulin
195.65	113.3	271.2	222.6	1.38615	1.9647	1.72683	rc_AA817685 UI-R-A0-aa-b-12-0-UI.s1 Rattus norvegicus cDNA, 3 end /clone=UI-R-A0-aa-b-12-0-UI /clone_end=3 /gb=AA817685 /gi=2887565 /ug=Rn.1055 /len=399
158.7	75.3	72.5	147.85	0.456837	1.96348	2.10757	U60096 Rattus norvegicus sciatic nerve integrin beta 4 subunit (RATINTB4R) mRNA, complete cds /cds=(205,5628) /gb=U60096 /gi=1401302 /ug=Rn.10727 /len=5896
1.15	6.7	0.95	13.15	0.826087	1.96269	0.171642	K03039mRNA RATLCA2 Rat thymocyte L-CA (leukocyte common antigen) mRNA, 3 flank
61.7	48.15	148.4	94.5	2.40519	1.96262	1.28141	L31394exon RATPATHYRN Rat parathyroid hormone receptor gene, exon T
28.2	3.9	29.45	7.65	1.04433	1.96154	7.23077	Rat mixed-tissue library Rattus norvegicus cDNA clone rx00952 3 , mRNA sequence [Rattus norvegicus]
9.6	9	7.45	17.65	0.776042	1.96111	1.06667	rc_AA893666 EST197469 Rattus norvegicus cDNA, 3 end /clone=RPLAI22 /clone_end=3 /gb=AA893666 /gi=3020545 /ug=Rn.14819 /len=414
128.65	58.75	108.85	115.05	0.846094	1.9583	2.18979	X60675 R.norvegicus mRNA for interleukin 10 /cds=(44,580) /gb=X60675 /gi=296620 /ug=Rn.9868 /len=1290
48.05	26.2	40.6	51.3	0.844953	1.95802	1.83397	M83649 Mus musculus Fas antigen mRNA, complete cds
86.95	45.2	79.05	88.5	0.909143	1.95796	1.92367	L27513 Rat TR4 orphan receptor mRNA, complete cds /cds=(170,1960) /gb=L27513 /gi=509608 /ug=Rn.10485 /len=2508
21.3	19.1	32	37.3	1.50235	1.95288	1.11518	X98746cds RNADH7CIV Rattus norvegicus mRNA for class IV alcohol dehydrogenase
168.45	116.75	173.65	227.9	1.03087	1.95203	1.44283	AF087943 Rattus norvegicus CD14 mRNA, complete cds
25.1	20.15	17.45	39.25	0.695219	1.94789	1.24566	U94911mRNA#2 RNU94911 Rattus norvegicus H-K-ATPase alpha 2 gene, alternatively spliced products and partial cds
194.2	137.75	245.8	268.15	1.26571	1.94664	1.4098	M89906 RATCFTR Rattus norvegicus cystic fibrosis transmembrane conductance regulator (CFTR) gene, partial cds
219.35	148.65	502.7	289.35	2.29177	1.94652	1.47561	D14014 RATCYCLD1 Rat mRNA for cyclin D1, complete cds
104.3	92.1	138.1	179.05	1.32407	1.94408	1.13246	L04635exon RATLPHEX Rattus norvegicus lactase phlorizin hydrolase (LPH) gene, exon 1
46.2	31	56.1	60.25	1.21429	1.94355	1.49032	Rat mixed-tissue library Rattus norvegicus cDNA clone rx04779 3 , mRNA sequence [Rattus norvegicus]
70.35	19	69	36.9	0.98081	1.94211	3.70263	AF102853 Rattus norvegicus membrane-associated guanylate kinase-interacting protein 1 Maguin-1 mRNA, complete cds
105.85	35.15	86.65	68.25	0.818611	1.94168	3.01138	U78167 RNU78167 Rattus norvegicus cAMP-regulated guanine nucleotide exchange factor I (cAMP-GEFI) mRNA, complete cds
52.05	30.6	39.55	59.4	0.759846	1.94118	1.70098	M83210 Rattus norvegicus neonatal submandibular gland proacinar cell protein precursor (SMGB1/SMGB2) mRNA, complete cds /cds=(24,644) /gb=M83210 /gi=206989 /ug=Rn.9925 /len=827
373.4	213.6	328.4	414.45	0.879486	1.94031	1.74813	AF034899 Rattus norvegicus olfactory receptor-like protein (SCR D-9) gene, complete cds /cds=(0,965) /gb=AF034899 /gi=3153224 /ug=Rn.14522 /len=1086
25.3	24.7	14	47.9	0.55336	1.93927	1.02429	S82579 histamine N-tele-methyltransferase {3 region, exon 4} [rats, Sprague Dawley, liver, mRNA Partial, 185 nt]
98.05	59.6	160.45	115.55	1.63641	1.93876	1.64513	U31159 RNU31159 Rattus norvegicus SH3 domain binding protein (CR16) mRNA, alternatively spliced, complete cds
63.3	29.35	170.6	56.9	2.6951	1.93867	2.15673	S66545 putative alkaline phosphatase [rats, mRNA, 2602 nt]
115.75	41.5	88.65	80.45	0.765875	1.93855	2.78916	AF107727 Rattus norvegicus sertolin mRNA, complete cds
229.5	195.1	332.95	377.65	1.45076	1.93567	1.17632	S56481 beta 3-adrenergic receptor {spliced version} [rats, colonic tissue, mRNA, 1968 nt]
64.7	32.55	33.45	63	0.517002	1.93548	1.98771	M92433exon#1-2 RATNGFIC3E Rattus rattus NGFI-C gene, complete cds
8.85	6.15	17.25	11.9	1.94915	1.93496	1.43902	L02926 RATIL10X Rat interleukin 10 (IL-10) mRNA, complete cds
40.85	22.1	38.95	42.75	0.953488	1.93439	1.84842	Rat mixed-tissue library Rattus norvegicus cDNA clone rx02462 3 , mRNA sequence [Rattus norvegicus]
53.15	24.05	62.55	46.5	1.17686	1.93347	2.20998	rc_AI176710 EST220303 Rattus norvegicus cDNA, 3 end /clone=ROVBV80 /clone_end=3 /gb=AI176710 /ug=Rn.10410 /len=632
183.65	120.75	180.35	233.4	0.982031	1.93292	1.52091	Rat mixed-tissue library Rattus norvegicus cDNA clone rx01039 3 , mRNA sequence [Rattus norvegicus]
101.35	50.45	71.45	97.5	0.704983	1.93261	2.00892	AF034214 Rattus norvegicus methionine synthase (MS) mRNA, complete cds
42.45	30	35.4	57.9	0.833922	1.93	1.415	U01348 Rattus norvegicus clone B-0/7 arylamine N-acetyltransferase mRNA, complete cds /cds=(321,1193) /gb=U01348 /gi=786265 /ug=Rn.11112 /len=1385
53.85	48.3	196.35	93.15	3.64624	1.92857	1.11491	J02722cds RATHOXA Rat heme oxygenase gene, complete cds
158.1	105.5	162.15	203.45	1.02562	1.92844	1.49858	rc_H33577 EST109715 Rattus norvegicus cDNA, 3 end /clone=RPNAU17 /clone_end=3 /gb=H33577 /gi=978994 /ug=Rn.14649 /len=267
152.55	77.05	129.05	148.45	0.845952	1.92667	1.97988	M57507 Rattus rattus guanyl cyclase (GC-S-beta-2) mRNA, complete cds /cds=(146,2194) /gb=M57507 /gi=204279 /ug=Rn.10933 /len=2335
123.9	72.45	130.15	139.5	1.05044	1.92547	1.71014	J05155 Rat phospholipase C type IV mRNA, complete cds /cds=(200,3997) /gb=J05155 /gi=206242 /ug=Rn.9751 /len=4321
15.05	11.2	13.05	21.55	0.86711	1.92411	1.34375	X05023 Rat mRNA for mannan-binding protein (MBP) precursor /cds=(10,744) /gb=X05023 /gi=56634 /ug=Rn.9667 /len=874
53.5	22.7	101.85	43.65	1.90374	1.92291	2.35683	Rat mixed-tissue library Rattus norvegicus cDNA clone rx01285 3 , mRNA sequence [Rattus norvegicus]
8697.7	10633.5	16609.9	20426.8	1.90969	1.92099	0.817953	M64733mRNA RATTRPM2B Rat TRPM-2 gene, complete cds
20.2	47.7	101.7	91.55	5.03465	1.91929	0.42348	AF004811 Rattus norvegicus moesin mRNA, complete cds /cds=(98,1831) /gb=AF004811 /gi=2218138 /ug=Rn.10773 /len=2099
110.45	136.15	201.15	260.95	1.82119	1.91664	0.811238	X74832cds RNACRA1 R.norvegicus mRNA for acetylcholine receptor alpha-subunit
133.2	127.7	233.7	244.75	1.7545	1.9166	1.04307	Z50144 R.norvegicus mRNA for kynurenine/alpha-aminoadipate aminotransferase /cds=(112,1389) /gb=Z50144 /gi=1050751 /ug=Rn.11133 /len=1807
94.35	74.2	116.1	142.2	1.23052	1.91644	1.27156	U70988cds RNU70988 Rattus norvegicus CXC chemokine receptor (CXCR2) gene, complete cds
84.1	65.45	97.45	125.4	1.15874	1.91597	1.28495	rc_AA925252 UI-R-A1-eh-h-12-0-UI.s1 Rattus norvegicus cDNA, 3 end /clone=UI-R-A1-eh-h-12-0-UI /clone_end=3 /gb=AA925252 /gi=3072388 /ug=Rn.15482 /len=511
42.5	35.05	61.3	67.15	1.44235	1.91583	1.21255	rc_AI175776 EST219344 Rattus norvegicus cDNA, 3 end /clone=ROVBF22 /clone_end=3 /gb=AI175776 /ug=Rn.25151 /len=441
101.35	50.8	75.85	97.15	0.748397	1.9124	1.99508	U53505 Rattus norvegicus type II iodothyronine deiodinase mRNA, complete cds /cds=(563,1363) /gb=U53505 /gi=1518957 /ug=Rn.10563 /len=1818
3.15	2.25	2.75	4.3	0.873016	1.91111	1.4	D21095 Rat mRNA for CINC-2 beta, complete cds /cds=(2,304) /gb=D21095 /gi=517143 /ug=Rn.10525 /len=674
128.95	53.8	108.5	102.75	0.841411	1.90985	2.39684	rc_AI045858 UI-R-C1-km-e-10-0-UI.s1 Rattus norvegicus cDNA, 3 end /clone=UI-R-C1-km-e-10-0-UI /clone_end=3 /gb=AI045858 /ug=Rn.1740 /len=432
86.9	42.95	76.9	82	0.884925	1.9092	2.02328	X60767mRNA RRCDC2MR R.norvegicus mRNA for cdc2 promoter region
4.15	2.2	3.65	4.2	0.879518	1.90909	1.88636	M33550cds RATP4515B8 Rat female-specific cytochrome P450 15-beta (CYP2C12) gene, exon 9
55.8	35.65	28.2	68.05	0.505376	1.90884	1.56522	L22558 Rattus norvegicus adenylyl cyclase-activated serotonin receptor (5-HT7) mRNA, complete cds /cds=(115,1422) /gb=L22558 /gi=405556 /ug=Rn.10702 /len=3075
13.65	13.05	50.95	24.9	3.7326	1.90805	1.04598	AF055714UTR#1 Rattus norvegicus hypertension-regulated vascular factor-1C-4 mRNA, 3 UTR
65.05	45.1	49.65	86.05	0.763259	1.90798	1.44235	M23885 RATTCBVE Rat T-cell receptor beta-chain mRNA V-region (V-J-C), clone CRTB29
85.65	46	75.9	87.75	0.886165	1.90761	1.86196	AF004431 Rattus norvegicus homeodomain protein Nkx6.1 (nkx6.1) mRNA, complete cds /cds=(788,1885) /gb=AF004431 /gi=2218136 /ug=Rn.11387 /len=3201
51.1	45.8	31.8	87.35	0.622309	1.90721	1.11572	Rat mixed-tissue library Rattus norvegicus cDNA clone rx02185 3 , mRNA sequence [Rattus norvegicus]
16.5	18.3	46.6	34.9	2.82424	1.9071	0.901639	rc_AA892338 EST196141 Rattus norvegicus cDNA, 3 end /clone=RKIAP25 /clone_end=3 /gb=AA892338 /gi=3019217 /ug=Rn.8360 /len=501
17.05	17.4	32	33.15	1.87683	1.90517	0.979885	rc_AA859967 UI-R-E0-ca-g-04-0-UI.s1 Rattus norvegicus cDNA, 3 end /clone=UI-R-E0-ca-g-04-0-UI /clone_end=3 /gb=AA859967 /gi=2949487 /ug=Rn.3504 /len=512
126.85	110.45	176.25	210.25	1.38944	1.90358	1.14848	M21354 RATCOL3A1 Rat collagen type III alpha-1 mRNA, partial cds
66.15	52.05	76.6	99	1.15797	1.90202	1.27089	rc_AA799637 EST189134 Rattus norvegicus cDNA, 3 end /clone=RHEAD45 /clone_end=3 /gb=AA799637 /gi=2862592 /ug=Rn.25425 /len=571
37.9	29.6	44.25	56.25	1.16755	1.90034	1.28041	rc_AA866290 UI-R-A0-ac-e-09-0-UI.s3 Rattus norvegicus cDNA, 3 end /clone=UI-R-A0-ac-e-09-0-UI /clone_end=3 /gb=AA866290 /gi=2961751 /ug=Rn.3045 /len=341
94.4	46.75	120.9	88.8	1.28072	1.89947	2.01925	M31032cds#1 RATCRP01 Rat contiguous repeat polypeptides (CRP) mRNA, complete cds
91.9	52.6	80.45	99.9	0.875408	1.89924	1.74715	rc_AA800930 EST190427 Rattus norvegicus cDNA, 3 end /clone=RLUAN25 /clone_end=3 /gb=AA800930 /gi=2863885 /ug=Rn.6669 /len=315
18.5	10.8	22.6	20.5	1.22162	1.89815	1.71296	E00778cds Rat liver cytochrome P-450 MC gene
27.5	14	33.75	26.55	1.22727	1.89643	1.96429	AF068861 Rattus norvegicus beta defensin-2 mRNA, complete cds
69.8	37.95	60.55	71.95	0.867479	1.89592	1.83926	U10303 Rattus norvegicus Edg-1 orphan receptor (edg-1) mRNA, complete cds /cds=(262,1413) /gb=U10303 /gi=595396 /ug=Rn.10155 /len=2226
269.35	104.65	215.85	198.25	0.801374	1.89441	2.57382	L26913 Rattus Norvegicus interleukin-13 (IL-13) mRNA, complete cds /cds=(0,395) /gb=L26913 /gi=438875 /ug=Rn.9921 /len=443
91.15	54.3	114.4	102.75	1.25507	1.89227	1.67864	S57565cds histamine H2-receptor [rats, Genomic, 1928 nt]
179.35	111.25	163.5	210.4	0.911625	1.89124	1.61213	X03453 Bacteriophage P1 cre recombinase protein (-5 and -3 represent transcript regions 5 prime and 3 prime respectively)
103.55	48.95	82.3	92.55	0.794785	1.8907	2.11542	U31866 Rattus norvegicus Nclone10 mRNA /cds=UNKNOWN /gb=U31866 /gi=1216376 /ug=Rn.11164 /len=2657
32.85	22.85	19.85	43.2	0.604262	1.89059	1.43764	M95493 Rat guanylin mRNA, complete cds /cds=(12,359) /gb=M95493 /gi=204542 /ug=Rn.11388 /len=557
60.2	39.05	39.4	73.8	0.654485	1.88988	1.54161	rc_AA799440 EST188937 Rattus norvegicus cDNA, 3 end /clone=RHEAB09 /clone_end=3 /gb=AA799440 /gi=2862395 /ug=Rn.6185 /len=705
36.45	19.5	63.15	36.85	1.73251	1.88974	1.86923	rc_AA859928 UI-R-E0-cg-c-10-0-UI.s1 Rattus norvegicus cDNA, 3 end /clone=UI-R-E0-cg-c-10-0-UI /clone_end=3 /gb=AA859928 /gi=2949448 /ug=Rn.821 /len=246
28.85	13.05	41.95	24.65	1.45407	1.88889	2.21073	Rat mixed-tissue library Rattus norvegicus cDNA clone rx01185 3 , mRNA sequence [Rattus norvegicus]
124.1	133.25	200.55	251.45	1.61604	1.88705	0.931332	S65355 nonselective-type endothelin receptor [rats, brain, mRNA, 2018 nt]
119.95	65	77.85	122.65	0.64902	1.88692	1.84538	U30813cds RNU30813 Rattus norvegicus aspartyl-tRNA synthetase (Psi-DRS1) pseudogene, complete cds
50.75	33.55	64.55	63.3	1.27192	1.88674	1.51267	AF072411 Rattus norvegicus fatty acid translocase/CD36 mRNA, complete cds
89.75	59.8	89.25	112.7	0.994429	1.88462	1.50084	U73586 Rattus norvegicus Fanconi anemia group C mRNA, complete cds /cds=(23,1696) /gb=U73586 /gi=2326997 /ug=Rn.10798 /len=2232
157	128.65	205.25	242.45	1.30732	1.88457	1.22037	rc_AA891524 EST195327 Rattus norvegicus cDNA, 3 end /clone=RHEAZ52 /clone_end=3 /gb=AA891524 /gi=3018403 /ug=Rn.3411 /len=553
70.9	41.8	69.4	78.7	0.978843	1.88278	1.69617	U77777 Rattus norvegicus interferon-gamma inducing factor isoform alpha precursor (IGIF) mRNA, complete cds /cds=(0,527) /gb=U77777 /gi=1809130 /ug=Rn.11118 /len=654
35.1	14.05	18.3	26.45	0.521368	1.88256	2.49822	U18762 Rattus norvegicus liver microsomal retinol dehydrogenase type I mRNA, complete cds /cds=(294,1247) /gb=U18762 /gi=841196 /ug=Rn.3088 /len=1800
4.55	3.35	6.35	6.3	1.3956	1.8806	1.35821	AB013128 Rattus norvegicus mRNA for protein C inhibitor, complete cds
45.75	25.45	14.15	47.85	0.30929	1.88016	1.79764	M92076 RATMGLURC Rat metabotropic glutamate receptor 3 mRNA, primary transcript
107.15	45.45	76.25	85.45	0.711619	1.88009	2.35754	S68284cds S1 progestin receptor form B [rats, Wistar, uterus, mRNA Partial, 310 nt, segment 1 of 2]
49.25	38	50.75	71.35	1.03046	1.87763	1.29605	rc_AA875072 UI-R-E0-cf-e-04-0-UI.s1 Rattus norvegicus cDNA, 3 end /clone=UI-R-E0-cf-e-04-0-UI /clone_end=3 /gb=AA875072 /gi=2980020 /ug=Rn.3229 /len=480
24.7	15.05	40.75	28.25	1.6498	1.87708	1.6412	X75785 R.norvegicus mRNA for SCP3 protein /cds=(57,830) /gb=X75785 /gi=452285 /ug=Rn.10412 /len=1113
65.65	19	58.35	35.65	0.888804	1.87632	3.45526	X86561cds#2 Rat gene for alpha-fibrinogen /cds=(0,2348) /gb=X86561 /gi=790485 /ug=Rn.5500 /len=2349
112.05	45.5	97.55	85.35	0.870593	1.87582	2.46264	M33329 Rat hydroxysteroid sulfotransferase a (STa) mRNA, complete cds /cds=(37,891) /gb=M33329 /gi=207076 /ug=Rn.2601 /len=1000
137.45	63	137.6	118.15	1.00109	1.8754	2.18175	rc_AI169372 EST215216 Rattus norvegicus cDNA, 3 end /clone=RKIBR42 /clone_end=3 /gb=AI169372 /gi=3705680 /ug=Rn.2184 /len=651
52.65	32	50.7	60	0.962963	1.875	1.64531	X74917gene RNTCRBC R.norvegicus mRNA for T-cell receptor beta chain
49.25	34.65	109.75	64.95	2.22843	1.87446	1.42136	D14869 RATREP3 Rat mRNA for prostagladin E2 receptor EP3 subtype (rEP3), complete cds
13.2	14.7	22.6	27.55	1.71212	1.87415	0.897959	X05111 Rat mRNA for T-cell marker CD2 antigen /cds=(90,1124) /gb=X05111 /gi=55907 /ug=Rn.10328 /len=1168
33.95	31.7	28.95	59.35	0.852725	1.87224	1.07098	Rat mixed-tissue library Rattus norvegicus cDNA clone rx02656 3 , mRNA sequence [Rattus norvegicus]
54.8	70.85	101.5	132.6	1.85219	1.87156	0.773465	rc_AA818970 UI-R-A0-as-g-05-0-UI.s1 Rattus norvegicus cDNA, 3 end /clone=UI-R-A0-as-g-05-0-UI /clone_end=3 /gb=AA818970 /gi=2888556 /ug=Rn.11412 /len=616
1.3	1.55	1.45	2.9	1.11538	1.87097	0.83871	U70265UTR#1 RNMUD502 Rattus norvegicus mud-5 mRNA, 3 UTR
26.15	26.85	8.1	50.2	0.309751	1.86965	0.973929	rc_AA858570 UI-R-E0-bq-f-02-0-UI.s1 Rattus norvegicus cDNA, 3 end /clone=UI-R-E0-bq-f-02-0-UI /clone_end=3 /gb=AA858570 /gi=2948910 /ug=Rn.754 /len=520
138.9	232.9	580.8	435.1	4.18143	1.86818	0.596393	M65149 Rat CELF mRNA, complete cds /cds=(1,807) /gb=M65149 /gi=203411 /ug=Rn.6975 /len=1200
26.25	34.85	29.85	65.1	1.13714	1.86801	0.753228	U42209 Rattus norvegicus Sec22 homolog (rsec22) mRNA, complete cds /cds=(92,856) /gb=U42209 /gi=1223893 /ug=Rn.10508 /len=980
127.5	78.3	59.15	146.2	0.463922	1.86718	1.62835	Rat mixed-tissue library Rattus norvegicus cDNA clone rx04910 3 , mRNA sequence [Rattus norvegicus]
31.3	12.75	21.55	23.8	0.688498	1.86667	2.4549	L11236cds RATMATSTOM Rattus rattus mRNA sequence
3894.5	4239.85	5937.8	7905.65	1.52466	1.86461	0.918547	M23566exon RATA2MAC2 Rattus norvegicus alpha-2-macroglobulin gene, 3 end
100.9	48.7	91.75	90.75	0.909316	1.86345	2.07187	AF056031 Rattus norvegicus kynurenine 3-hydroxylase mRNA, complete cds
718.55	542.7	666.9	1010.65	0.928119	1.86226	1.32403	X95850mRNA RNSCN8 R.norvegicus mRNA for novel gene expressed in circadian manner, clone SCN8
556.2	301.6	346.8	561.6	0.623517	1.86207	1.84416	AF016387 Rattus norvegicus retinoid X receptor gamma (RXRgamma) mRNA, partial cds
121.35	51.75	90.9	96.35	0.749073	1.86184	2.34493	rc_AA858605 UI-R-E0-bq-a-05-0-UI.s1 Rattus norvegicus cDNA, 3 end /clone=UI-R-E0-bq-a-05-0-UI /clone_end=3 /gb=AA858605 /gi=2948945 /ug=Rn.103 /len=356
51.9	23.75	44.95	44.2	0.866089	1.86105	2.18526	rc_AA892112 EST195915 Rattus norvegicus cDNA, 3 end /clone=RKIAM50 /clone_end=3 /gb=AA892112 /gi=3018991 /ug=Rn.4247 /len=433
420	240.3	481.6	445.6	1.14667	1.85435	1.74782	U09361 RNU09361 Rattus norvegicus clone p17.1 tenascin mRNA, partial cds
66.45	42.2	46.9	78.25	0.705794	1.85427	1.57464	D14480 Rat mRNA for calpain, complete cds /cds=(36,1181) /gb=D14480 /gi=441201 /ug=Rn.10364 /len=2169
113.4	61.7	67.55	114.3	0.595679	1.85251	1.83793	U39943 RNU39943 Rattus norvegicus cytochrome P450 monooxygenase (CYP2J3) mRNA, complete cds
52.1	49	49.75	90.75	0.954894	1.85204	1.06327	J00801 rat whey acidic protein mrna /cds=(2,415) /gb=J00801 /gi=207680 /ug=Rn.9978 /len=548
10.75	8.05	15.05	14.9	1.4	1.85093	1.3354	M28647 RATNALPH1 Rattus norvegicus Na,K-ATPase alpha-1 subunit mRNA, complete cds
317.05	383.35	1545.3	708.75	4.87399	1.84883	0.827051	U92081mRNA RNRTI1 Rattus norvegicus epithelial cell transmembrane protein antigen precursor (RTI40) gene, promoter region and exon 1
36.5	44.8	41.7	82.8	1.14247	1.84821	0.814732	rc_AA892526 EST196329 Rattus norvegicus cDNA, 3 end /clone=RKIAS49 /clone_end=3 /gb=AA892526 /gi=3019405 /ug=Rn.14761 /len=502
63.75	43.45	56.8	80.3	0.89098	1.8481	1.4672	rc_AA943102 EST198601 Rattus norvegicus cDNA, 3 end /clone=RBRAF13 /clone_end=3 /gb=AA943102 /gi=3103018 /ug=Rn.5933 /len=320
74.5	78.25	71.3	144.5	0.957047	1.84665	0.952077	rc_AA799567 EST189064 Rattus norvegicus cDNA, 3 end /clone=RHEAC63 /clone_end=3 /gb=AA799567 /gi=2862522 /ug=Rn.7936 /len=528
141.25	86.5	162.4	159.7	1.14973	1.84624	1.63295	L27663 Rat DNA binding protein (Brn-2) mRNA sequence /cds=UNKNOWN /gb=L27663 /gi=443687 /ug=Rn.9866 /len=1814
201.85	266.45	518.75	491.9	2.56998	1.84612	0.757553	rc_AA800318 EST189815 Rattus norvegicus cDNA, 3 end /clone=RHEAN84 /clone_end=3 /gb=AA800318 /gi=2863273 /ug=Rn.947 /len=560
11.6	7.45	11.55	13.75	0.99569	1.84564	1.55705	AJ007288 RNO7288 Rattus norvegicus mRNA for neutrophil collagenease
36.4	26.95	40.9	49.7	1.12363	1.84416	1.35065	Z12298cds RRDECRNMR R.rattus mRNA for dermatan sulfate proteoglycan-II (decorin)
71.15	37	63.7	68.2	0.895292	1.84324	1.92297	X77818 RNVCSA3 R.norvegicus VCS-alpha3 gene
76.3	56.75	27.05	104.55	0.354522	1.84229	1.34449	S66618 mdr1a=multidrug-resistance transporter P-glycoprotein [rats, mRNA Partial, 763 nt]
64.65	54.2	53.75	99.85	0.8314	1.84225	1.1928	AA685376 EST107010 Rat PC-12 cells, untreated Rattus sp. cDNA clone RPCBJ78 5 end similar to NADH-ubiquinone oxidoreductase, MLRQ subunit, mRNA sequence [Rattus sp.]
21.9	11.9	21.1	21.9	0.96347	1.84034	1.84034	Rat mixed-tissue library Rattus norvegicus cDNA clone rx05160 3 , mRNA sequence [Rattus norvegicus]
270.85	113	208.15	207.9	0.768507	1.83982	2.3969	D00403 RATIL1A Rat interleukin-1 alpha mRNA, complete cds
14.75	11.1	22.1	20.4	1.49831	1.83784	1.32883	AF025670 Rattus norvegicus caspase 6 (Mch2) mRNA, complete cds
24.1	15.2	16.05	27.9	0.665975	1.83553	1.58553	rc_H31236 EST105074 Rattus norvegicus cDNA, 3 end /clone=RPCAF59 /clone_end=3 /gb=H31236 /gi=976653 /ug=Rn.24857 /len=327
22.35	25.75	59.85	47.15	2.67785	1.83107	0.867961	M37897 Mouse interleukin 10 mRNA, complete cds
17.35	16.4	13.95	30	0.804035	1.82927	1.05793	rc_AA859776 UI-R-E0-bu-e-09-0-UI.s1 Rattus norvegicus cDNA, 3 end /clone=UI-R-E0-bu-e-09-0-UI /clone_end=3 /gb=AA859776 /gi=2949296 /ug=Rn.25153 /len=444
12.4	10.5	20.4	19.2	1.64516	1.82857	1.18095	X78593 R.norvegicus mRNA for glycerol-3-phosphate dehydrogenase /cds=(91,2274) /gb=X78593 /gi=603582 /ug=Rn.10167 /len=2400
339.8	176.6	368	322.85	1.08299	1.82814	1.92412	X56327cds RNEP2GL R.norvegicus epsilon 2 globin gene
28	40.15	22.8	73.3	0.814286	1.82565	0.697385	rc_AI073232 UI-R-Y0-lx-f-08-0-UI.s1 Rattus norvegicus cDNA, 3 end /clone=UI-R-Y0-lx-f-08-0-UI /clone_end=3 /gb=AI073232 /ug=Rn.10653 /len=336
44.6	47.5	33.35	86.7	0.747758	1.82526	0.938947	rc_AA859565 UI-R-E0-bv-b-06-0-UI.s1 Rattus norvegicus cDNA, 3 end /clone=UI-R-E0-bv-b-06-0-UI /clone_end=3 /gb=AA859565 /gi=2949085 /ug=Rn.3269 /len=467
757.05	297.1	698.6	541.8	0.922792	1.82363	2.54813	rc_AA893328 EST197131 Rattus norvegicus cDNA, 3 end /clone=RKIBF14 /clone_end=3 /gb=AA893328 /gi=3020207 /ug=Rn.22687 /len=362
11.45	6.5	9.65	11.85	0.842795	1.82308	1.76154	rc_AA818122 UI-R-A0-am-h-01-0-UI.s1 Rattus norvegicus cDNA, 3 end /clone=UI-R-A0-am-h-01-0-UI /clone_end=3 /gb=AA818122 /gi=2888002 /ug=Rn.2151 /len=596
8.45	9.85	20.1	17.95	2.3787	1.82234	0.857868	L01507 Rattus norvegicus PIT-1-beta (PIT-1) mRNA, complete cds /cds=UNKNOWN /gb=L01507 /gi=206144 /ug=Rn.10445 /len=2407
61.9	40.65	36.85	74.05	0.595315	1.82165	1.52276	M55293 Rat neural receptor protein-tyrosine kinase (trkB) mRNA, complete cds /cds=(108,1532) /gb=M55293 /gi=207477 /ug=Rn.11246 /len=3991
57.3	37	51.25	67.4	0.894415	1.82162	1.54865	rc_AA998164 UI-R-C0-id-f-08-0-UI.s1 Rattus norvegicus cDNA, 3 end /clone=UI-R-C0-id-f-08-0-UI /clone_end=3 /gb=AA998164 /ug=Rn.9232 /len=465
155.1	82.4	134.15	150	0.864926	1.82039	1.88228	J04423 E coli bioB gene biotin synthetase (-5, -M, -3 represent transcript regions 5 prime, Middle, and 3 prime respectively)
92.6	26.95	43.95	49	0.474622	1.81818	3.43599	U31815 RNU31815 Rattus norvegicus calcium channel alpha-1C subunit (ROB2) mRNA, partial cds
52.85	37	32.3	67.2	0.611164	1.81622	1.42838	rc_AA866265 UI-R-A0-bg-a-07-0-UI.s1 Rattus norvegicus cDNA, 3 end /clone=UI-R-A0-bg-a-07-0-UI /clone_end=3 /gb=AA866265 /gi=2961726 /ug=Rn.21409 /len=258
47.05	31.9	47.25	57.9	1.00425	1.81505	1.47492	U68491 Rattus norvegicus 5-hydroxytryptamine7 receptor gene, partial cds /cds=(0,125) /gb=U68491 /gi=1857140 /ug=Rn.10702 /len=153
76.6	66.95	83.9	121.5	1.0953	1.81479	1.14414	X66693 R.norvegicus mRNA for granzyme-like protein I /cds=(70,816) /gb=X66693 /gi=296177 /ug=Rn.10459 /len=925
28.65	18.6	36.05	33.75	1.25829	1.81452	1.54032	X52082cds RNRT61 Rat mRNA for T-cell alloantigen RT6.1
55.75	32.05	40.3	58.15	0.72287	1.81435	1.73947	M60616 Rat collagenase (UMRCase) mRNA, 3 end /cds=(0,1401) /gb=M60616 /gi=203498 /ug=Rn.10997 /len=2575
42.3	37.65	48.6	68.3	1.14894	1.81408	1.12351	X55955 Rat mRNA for hepatocyte nuclear factor 3A (HNF-3A) /cds=(57,1457) /gb=X55955 /gi=56369 /ug=Rn.10470 /len=2189
38.8	21.4	37	38.8	0.953608	1.81308	1.81308	Rat mixed-tissue library Rattus norvegicus cDNA clone rx00619 3 , mRNA sequence [Rattus norvegicus]
50.15	47.75	70.9	86.55	1.41376	1.81257	1.05026	rc_AA874924 UI-R-E0-ck-h-02-0-UI.s1 Rattus norvegicus cDNA, 3 end /clone=UI-R-E0-ck-h-02-0-UI /clone_end=3 /gb=AA874924 /gi=2979872 /ug=Rn.3176 /len=525
104.3	67.35	80.35	122	0.770374	1.81143	1.54863	rc_AA891844 EST195647 Rattus norvegicus cDNA, 3 end /clone=RKIAH55 /clone_end=3 /gb=AA891844 /gi=3018723 /ug=Rn.14715 /len=560
467.05	613.3	1020.65	1110.7	2.18531	1.81102	0.761536	rc_AI176658 EST220250 Rattus norvegicus cDNA, 3 end /clone=ROVBV22 /clone_end=3 /gb=AI176658 /ug=Rn.3841 /len=604
16.3	35.55	44.1	64.3	2.70552	1.80872	0.458509	U10699 Rattus norvegicus G-protein coupled receptor pH218 mRNA, complete cds /cds=(147,1205) /gb=U10699 /gi=505647 /ug=Rn.2491 /len=2754
71.25	62.4	74.2	112.85	1.0414	1.80849	1.14183	AJ001044cds RNEGP314H Rattus norvegicus mRNA for EGP-314 protein homologue
84.8	59.2	123.45	107.05	1.45578	1.80828	1.43243	M23889 RATTCBVI Rat T-cell receptor beta-chain mRNA V-region (V-D-J-C), clone CRTB188
18.5	14.75	13.4	26.65	0.724324	1.80678	1.25424	U06274 Rattus norvegicus Sprague-Dawley UDP-glucuronosyltransferase (UGT2B12) kidney variant mRNA, complete cds /cds=(3,1595) /gb=U06274 /gi=458396 /ug=Rn.3686 /len=1846
11.5	9	16.5	16.25	1.43478	1.80556	1.27778	M11565 Rat submaxillary gland S2 kallikrein mRNA, complete cds /cds=(35,814) /gb=M11565 /gi=205033 /ug=Rn.9882 /len=858
28.85	27.3	37.7	49.25	1.30676	1.80403	1.05678	Rat mixed-tissue library Rattus norvegicus cDNA clone rx00134 3 , mRNA sequence [Rattus norvegicus]
31.8	15.55	17.4	28.05	0.54717	1.80386	2.04502	rc_AA891600 EST195403 Rattus norvegicus cDNA, 3 end /clone=RKIAE45 /clone_end=3 /gb=AA891600 /gi=3018479 /ug=Rn.24025 /len=404
7.3	5.6	4.55	10.1	0.623288	1.80357	1.30357	rc_AA800711 EST190208 Rattus norvegicus cDNA, 3 end /clone=RLUAK55 /clone_end=3 /gb=AA800711 /gi=2863666 /ug=Rn.22795 /len=589
38.6	32.05	41.95	57.8	1.08679	1.80343	1.20437	rc_AA799666 EST189163 Rattus norvegicus cDNA, 3 end /clone=RHEAD77 /clone_end=3 /gb=AA799666 /gi=2862621 /ug=Rn.25140 /len=566
79.95	44.65	71.35	80.5	0.892433	1.80291	1.79059	rc_AA894045 EST197848 Rattus norvegicus cDNA, 3 end /clone=RPLAO92 /clone_end=3 /gb=AA894045 /gi=3020924 /ug=Rn.14846 /len=471
17.7	26.3	65.75	47.4	3.71469	1.80228	0.673004	D31662exon#4 RATREGUC Rattus rattus DNA for regucalcin, partial cds
12.55	8.3	8.65	14.95	0.689243	1.8012	1.51205	Rat mixed-tissue library Rattus norvegicus cDNA clone rx02875 3 , mRNA sequence [Rattus norvegicus]
17.9	11.3	38.15	20.35	2.13128	1.80088	1.58407	Z30584 R.norvegicus (wistar) mRNA for ZG-16p /cds=(60,506) /gb=Z30584 /gi=459253 /ug=Rn.10439 /len=651
25.3	8.5	30.35	15.3	1.1996	1.8	2.97647	AF014365 Rattus norvegicus CD44 mRNA, alternatively spliced, partial cds
208.2	88.15	78.85	158.65	0.378722	1.79977	2.36188	M27886exon RAT6PF2KFR Rattus norvegicus bifunctional enzyme 6-phosphofructo-2-kinase/fructose 2,6-bisphosphatase (6-PF2-K/ Fru-2,6-P-2-ase) gene, exon 1
46.95	31.6	127.7	56.85	2.71991	1.79905	1.48576	AF087453 Rattus norvegicus potassium channel (KCNQ2) mRNA, complete cds
190	100.8	200.3	181.3	1.05421	1.79861	1.88492	rc_AI169372 EST215216 Rattus norvegicus cDNA, 3 end /clone=RKIBR42 /clone_end=3 /gb=AI169372 /gi=3705680 /ug=Rn.2184 /len=651
154.05	76.4	155.8	137.4	1.01136	1.79843	2.01636	AF072439 Rattus norvegicus zinc-finger protein-37 mRNA, complete cds
4.05	4.7	6.45	8.45	1.59259	1.79787	0.861702	U75411cds RNU75411 Rattus norvegicus anti-idiotype immunoglobulin M light chain gene, partial cds
303	158.05	62.75	284.15	0.207096	1.79785	1.91711	L10669 RATGLYPHOB Rat glycogen phosphorylase muscle isozyme mRNA, partial cds
15.45	10.5	10.2	18.85	0.660194	1.79524	1.47143	U54807 Rattus norvegicus GTP-binding protein (rab 3C) mRNA, complete cds /cds=(89,772) /gb=U54807 /gi=1373213 /ug=Rn.11037 /len=1001
147.3	57.55	133.85	103.3	0.90869	1.79496	2.55951	S74801 H(+)-K(+)-ATPase alpha-subunit [rats, Sprague-Dawley, kidney, mRNA Partial, 1361 nt]
50.85	130.8	124.35	234.7	2.44543	1.79434	0.388761	rc_AA800771 EST190268 Rattus norvegicus cDNA, 3 end /clone=RLUAL26 /clone_end=3 /gb=AA800771 /gi=2863726 /ug=Rn.6638 /len=531
26.45	16.75	17.75	30.05	0.671078	1.79403	1.5791	rc_AA799995 EST189492 Rattus norvegicus cDNA, 3 end /clone=RHEAI05 /clone_end=3 /gb=AA799995 /gi=2862950 /ug=Rn.11511 /len=556
32.65	12.6	19.65	22.6	0.601838	1.79365	2.59127	Rat mixed-tissue library Rattus norvegicus cDNA clone rx04037 3 , mRNA sequence [Rattus norvegicus]
168.8	98.1	145.9	175.95	0.864336	1.79358	1.72069	AB010635 Rattus norvegicus mRNA for carboxylesterase precursor, complete cds
107.75	58.6	90.15	105.1	0.836659	1.79352	1.83874	AF035955 Rattus norvegicus kinesin-related protein KRP6 (KRP6) mRNA, partial cds
16.9	15.2	48.6	27.25	2.87574	1.79276	1.11184	Rat mixed-tissue library Rattus norvegicus cDNA clone rx04780 3 , mRNA sequence [Rattus norvegicus]
19.9	36.7	115.65	65.75	5.81156	1.79155	0.542234	M31837 Rat insulin-like growth factor-binding protein (IGF-BP3) mRNA, complete cds /cds=(56,934) /gb=M31837 /gi=204741 /ug=Rn.1710 /len=2352
44.25	8.85	43.85	15.85	0.99096	1.79096	5	U92469mRNA RNGNRHR1 Rattus norvegicus gonadotropin-releasing hormone receptor gene, exon 1
7.25	24.15	14.9	43.2	2.05517	1.78882	0.300207	X62325cds RRTRT48A2 R.rattus TcRValphaT48a2 mRNA for T cell receptor V-alpha J-alpha
78.65	68.7	115.3	122.75	1.46599	1.78675	1.14483	Rat mixed-tissue library Rattus norvegicus cDNA clone rx00156 3 , mRNA sequence [Rattus norvegicus]
12.5	15.45	8.55	27.6	0.684	1.78641	0.809061	X04603 B subtilis thrC, thrB genes corresponding to nucleotides 248-2229 of X04603 (-5, -M, -3 represent transcript regions 5 prime, Middle, and 3 prime respectively)
247.25	123.1	169.7	219.85	0.68635	1.78595	2.00853	J02669 Rat cytochrome P-450a (3-methylchlanthrene-inducible; with high testosterone 7-alpha activity), mRNA, complete cds /cds=(19,1497) /gb=J02669 /gi=203766 /ug=Rn.10904 /len=1687
29.2	12.35	23.6	22.05	0.808219	1.78543	2.36437	rc_AA893366 EST197169 Rattus norvegicus cDNA, 3 end /clone=RKIBF56 /clone_end=3 /gb=AA893366 /gi=3020245 /ug=Rn.13499 /len=431
11.6	7.45	6.45	13.3	0.556034	1.78523	1.55705	D30649mRNA RATPDIB Rat mRNA for phosphodiesterase I, complete cds
81.95	49.8	79.1	88.8	0.965223	1.78313	1.64558	rc_AA875035 UI-R-E0-cb-h-12-0-UI.s1 Rattus norvegicus cDNA, 3 end /clone=UI-R-E0-cb-h-12-0-UI /clone_end=3 /gb=AA875035 /gi=2979983 /ug=Rn.3097 /len=335
16.4	6.8	8.9	12.1	0.542683	1.77941	2.41176	Rat mixed-tissue library Rattus norvegicus cDNA clone rx02424 3 , mRNA sequence [Rattus norvegicus]
195.2	132.3	164.7	235.35	0.84375	1.77891	1.47543	rc_AA893242 EST197045 Rattus norvegicus cDNA, 3 end /clone=RKIBD96 /clone_end=3 /gb=AA893242 /gi=3020121 /ug=Rn.6215 /len=643
447.05	221.55	446.3	394.05	0.998322	1.77861	2.01783	X89695cds RNTPCR05P R.norvegicus mRNA for TPCR05 protein
43.85	27.45	34.35	48.8	0.783352	1.77778	1.59745	D28111 RATMAOBP2 Rat mRNA for MOBP (myelin-associated oligodendrocytic basic protein), complete cds, clone rOP1
26.3	13.7	25.95	24.35	0.986692	1.77737	1.91971	rc_AI011727 EST206178 Rattus norvegicus cDNA, 3 end /clone=ROVAZ41 /clone_end=3 /gb=AI011727 /ug=Rn.6278 /len=602
60.35	52.65	68.3	93.55	1.13173	1.77683	1.14625	rc_AA891045 EST194848 Rattus norvegicus cDNA, 3 end /clone=RHEAO28 /clone_end=3 /gb=AA891045 /gi=3017924 /ug=Rn.11099 /len=530
28.55	15.35	38.65	27.25	1.35377	1.77524	1.85993	L09216 Rat glycosylated membrane-associated lipase mRNA, complete cds /cds=(78,1526) /gb=L09216 /gi=294555 /ug=Rn.21403 /len=1545
128.5	63.45	96.1	112.6	0.74786	1.77463	2.02522	rc_AA894165 EST197968 Rattus norvegicus cDNA, 3 end /clone=RSPAR81 /clone_end=3 /gb=AA894165 /gi=3021044 /ug=Rn.22763 /len=527
251.85	175.5	359.05	311.4	1.42565	1.77436	1.43504	rc_AA891551 EST195354 Rattus norvegicus cDNA, 3 end /clone=RHEAZ84 /clone_end=3 /gb=AA891551 /gi=3018430 /ug=Rn.2859 /len=587
170.95	59.35	111.9	105.3	0.654577	1.77422	2.88037	AF040261 Rattus norvegicus phosphatidylcholine transfer protein (Pctp) mRNA, partial cds
17.4	18.7	15	33.15	0.862069	1.77273	0.930481	rc_AI176191 EST219772 Rattus norvegicus cDNA, 3 end /clone=ROVBO08 /clone_end=3 /gb=AI176191 /ug=Rn.9650 /len=343
134.75	69.15	55.15	122.5	0.409276	1.77151	1.94866	AF081557 Rattus norvegicus glial cells missing protein homolog (Gcm1) mRNA, complete cds
42.55	46.25	91.25	81.85	2.14454	1.76973	0.92	M58041 RATCP450 Rat P49 cytochrome P450 mRNA, complete cds
53.3	36	84.6	63.7	1.58724	1.76944	1.48056	Rat mixed-tissue library Rattus norvegicus cDNA clone rx01104 3 , mRNA sequence [Rattus norvegicus]
1698.05	1885.3	1929.05	3335.8	1.13604	1.76937	0.900679	X82396 R.norvegicus mRNA for cathepsin B /cds=(61,1080) /gb=X82396 /gi=1524327 /ug=Rn.6171 /len=1872
174.35	86.1	155.9	152.3	0.894178	1.76887	2.02497	L32601 RAT20AHYDE Rat 20 alpha-hydroxysteroid dehydrogenase mRNA, complete cds
16.2	17	37.35	30.05	2.30556	1.76765	0.952941	M13949 Rat cellular retinol binding protein II (CRBPII) mRNA, complete cds /cds=(55,459) /gb=M13949 /gi=206592 /ug=Rn.9828 /len=571
34.35	21.2	34.2	37.45	0.995633	1.76651	1.62028	U94856 Rattus norvegicus paraoxonase mRNA, partial cds /cds=(0,1037) /gb=U94856 /gi=1945470 /ug=Rn.20732 /len=1053
252.4	124.4	159.55	219.75	0.632132	1.76648	2.02894	AB008424 Rattus norvegicus mRNA for CYP2D3, complete cds
8.45	6.85	12.95	12.1	1.53254	1.76642	1.23358	M24537B subtilis pheB, pheA genes corresponding to nucleotides 2017-3334 of M24537 (-5, -M, -3 represent transcript regions 5 prime, Middle, and 3 prime respectively)
65.05	41.6	63.8	73.4	0.980784	1.76442	1.5637	X66840cds RNMAP1AP R.norvegicus mRNA for microtubule associated protein 1A (partial)
85.65	51.35	52	90.6	0.607122	1.76436	1.66796	rc_AA892881 EST196684 Rattus norvegicus cDNA, 3 end /clone=RKIAY45 /clone_end=3 /gb=AA892881 /gi=3019760 /ug=Rn.14800 /len=545
44.85	20.1	42.45	35.45	0.946488	1.76368	2.23134	rc_AA859612 UI-R-E0-bs-f-12-0-UI.s1 Rattus norvegicus cDNA, 3 end /clone=UI-R-E0-bs-f-12-0-UI /clone_end=3 /gb=AA859612 /gi=2949132 /ug=Rn.8481 /len=297
470.95	414.8	566.25	731.1	1.20236	1.76254	1.13537	M22670cds RATMGAA24 Rat alpha-2-macroglobulin gene, exons 5 and 6
2.95	2.3	3.45	4.05	1.16949	1.76087	1.28261	S57980cds Crp1=cystatin-related protein-1 [rats, Genomic, 7673 nt]
8.55	8.15	9.8	14.35	1.1462	1.76074	1.04908	rc_AI230771 EST227466 Rattus norvegicus cDNA, 3 end /clone=REMDB05 /clone_end=3 /gb=AI230771 /ug=Rn.11328 /len=442
306.4	247.95	322.9	436.45	1.05385	1.76023	1.23573	X63744 R.norvegicus mRNA for glutamate/aspartate transporter protein /cds=(188,1819) /gb=X63744 /gi=56268 /ug=Rn.9099 /len=3778
82.9	22.1	108.85	38.9	1.31303	1.76018	3.75113	U38481 Rattus norvegicus ROK-alpha mRNA, complete cds /cds=(73,4212) /gb=U38481 /gi=1384132 /ug=Rn.11003 /len=4470
100.7	76.85	197.25	135.25	1.95879	1.75992	1.31034	M30282 Rat plasma kallikrein mRNA, complete cds /cds=(27,1943) /gb=M30282 /gi=205010 /ug=Rn.9880 /len=2444
822	514.25	825.25	904.65	1.00395	1.75916	1.59844	rc_AI137856 UI-R-C0-ik-a-10-0-UI.s1 Rattus norvegicus cDNA, 3 end /clone=UI-R-C0-ik-a-10-0-UI /clone_end=3 /gb=AI137856 /ug=Rn.11359 /len=384
95.65	78.6	143.5	138.25	1.50026	1.75891	1.21692	L14951 Rat lyn protein non-receptor kinase mRNA, complete cds /cds=(233,1771) /gb=L14951 /gi=294582 /ug=Rn.4338 /len=3438
49.8	41.4	38.05	72.8	0.764056	1.75845	1.2029	rc_AA875186 UI-R-E0-ce-h-05-0-UI.s1 Rattus norvegicus cDNA, 3 end /clone=UI-R-E0-ce-h-05-0-UI /clone_end=3 /gb=AA875186 /gi=2980134 /ug=Rn.3753 /len=403
293.65	144.05	336.45	253.3	1.14575	1.75842	2.03853	AB013454 Rattus norvegicus mRNA for NaPi-2 beta, complete cds
101.5	50.85	48	89.4	0.472906	1.75811	1.99607	A16585cds R.norvegicus mRNA for preprorelaxin
113.2	40.45	119.05	71	1.05168	1.75525	2.79852	AF039832 Rattus norvegicus homeobox protein (rPtx2) mRNA, complete cds
138.8	83.8	82.6	146.95	0.595101	1.75358	1.65632	rc_AA893039 EST196842 Rattus norvegicus cDNA, 3 end /clone=RKIBB40 /clone_end=3 /gb=AA893039 /gi=3019918 /ug=Rn.22746 /len=449
64	45.4	79.55	79.6	1.24297	1.7533	1.40969	Rat mixed-tissue library Rattus norvegicus cDNA clone rx00692 3 , mRNA sequence [Rattus norvegicus]
252.7	155.45	250	272.5	0.989315	1.75298	1.6256	M64376 RATOLFPROB Rat olfactory protein mRNA, complete cds
72.65	107.6	150.8	188.6	2.07571	1.75279	0.675186	L07402 RATIGVGL Rattus norvegicus (hybridoma 57R-2) immunoglobulin rearranged gamma-chain mRNA variable (V) region, partial cds
95.15	58.8	75.75	103.05	0.796111	1.75255	1.6182	rc_AA892813 EST196616 Rattus norvegicus cDNA, 3 end /clone=RKIAX58 /clone_end=3 /gb=AA892813 /gi=3019692 /ug=Rn.1940 /len=542
39.9	21.8	34	38.2	0.85213	1.75229	1.83028	X03518cds#3 RNGGTR Rat mRNA for gamma-glutamyltranspeptidase (GGT)
62.55	28.95	49.2	50.7	0.786571	1.7513	2.16062	rc_AI235576 EST232138 Rattus norvegicus cDNA, 3 end /clone=ROVCT67 /clone_end=3 /gb=AI235576 /ug=Rn.11311 /len=364
168.45	130.9	200.55	229.1	1.19056	1.75019	1.28686	rc_H33467 EST109500 Rattus norvegicus cDNA, 3 end /clone=RPNAS30 /clone_end=3 /gb=H33467 /gi=978884 /ug=Rn.14641 /len=352
310.9	265.9	321.3	464.75	1.03345	1.74784	1.16924	L24776 Rattus norvegicus tropomyosin non-muscle isoform NM3 (TPM-gamma) mRNA, complete cds /cds=(18,764) /gb=L24776 /gi=438879 /ug=Rn.24727 /len=1101
189.6	159.95	229.3	279.55	1.20939	1.74773	1.18537	L16532 Rattus norvegicus (clone pCNPII) 2 ,3 -cyclic nucleotide 3 -phosphodiesterase (CNPII) mRNA, complete cds /cds=(79,1341) /gb=L16532 /gi=294526 /ug=Rn.2592 /len=2301
92.4	45.1	89.4	78.8	0.967532	1.74723	2.04878	AF093267 Rattus norvegicus homer-1b mRNA, complete cds
279.4	156.65	257.9	273.35	0.923049	1.74497	1.78359	Z78279 R.norvegicus mRNA for collagen alpha1 type I /cds=(0,4361) /gb=Z78279 /gi=2894105 /ug=Rn.2953 /len=5721
19.85	14	18.2	24.4	0.916877	1.74286	1.41786	rc_AI175764 EST219331 Rattus norvegicus cDNA, 3 end /clone=ROVBF01 /clone_end=3 /gb=AI175764 /ug=Rn.10982 /len=441
115.05	83.95	121.3	146.25	1.05432	1.74211	1.37046	M31032mRNA#2 RATCRP01 Rat contiguous repeat polypeptides (CRP) mRNA, complete cds
180.8	144.6	293.85	251.9	1.62528	1.74205	1.25035	U59241 Rattus norvegicus E-tropomodulin mRNA, complete cds /cds=(49,1128) /gb=U59241 /gi=1628560 /ug=Rn.10605 /len=1353
12.8	18.2	17.45	31.7	1.36328	1.74176	0.703297	M27048 Rat follicle stimluating hormone beta subunit (FSH-beta) gene, segment 1 /cds=(25,417) /gb=M27048 /gi=2182259 /ug=Rn.22610 /len=1406
106.25	83.45	105.6	145.25	0.993882	1.74056	1.27322	rc_AA874870 UI-R-E0-ci-d-07-0-UI.s1 Rattus norvegicus cDNA, 3 end /clone=UI-R-E0-ci-d-07-0-UI /clone_end=3 /gb=AA874870 /gi=2979818 /ug=Rn.23827 /len=466
124.3	47.75	73.75	83.1	0.593323	1.74031	2.60314	AB004831cds Rattus norvegicus DNA for B29/Ig-beta/CD79b, complete cds
17.15	13.85	15.1	24.1	0.880466	1.74007	1.23827	U63318 RNU63318 Rattus norvegicus habrec1 mRNA, partial cds
32.05	42.65	61.1	74.1	1.9064	1.7374	0.751465	Z35138cds RRFIBGFB R.rattus mRNA for fibroblast growth factor receptor 2b, keratinocyte growth factor receptor (2117bp)
55.35	36.1	158	62.7	2.85456	1.73684	1.53324	U48220 Rattus norvegicus cytochrome P450 2D18 mRNA, complete cds /cds=(186,1688) /gb=U48220 /gi=1200517 /ug=Rn.11043 /len=2725
801.5	581.05	825.5	1008.9	1.02994	1.73634	1.3794	rc_AI009141 EST203592 Rattus norvegicus cDNA, 3 end /clone=REMBJ39 /clone_end=3 /gb=AI009141 /ug=Rn.221 /len=608
65.95	46.15	29.8	80.05	0.451857	1.73456	1.42904	E03166cds Rat prolactin gene
56.65	35.6	37.85	61.75	0.668138	1.73455	1.59129	S79241 oxytocin receptor [rats, uterine and brain, mRNA Partial, 420 nt]
141	107.1	163	185.5	1.15603	1.73203	1.31653	Rat mixed-tissue library Rattus norvegicus cDNA clone rx03840 3 , mRNA sequence [Rattus norvegicus]
69.35	54.8	44.15	94.9	0.636626	1.73175	1.26551	M81783 RATKCAA Rattus norvegicus K+ channel mRNA, sequence
47.5	31.45	32.85	54.45	0.691579	1.73132	1.51033	rc_AA891633 EST195436 Rattus norvegicus cDNA, 3 end /clone=RKIAE86 /clone_end=3 /gb=AA891633 /gi=3018512 /ug=Rn.14699 /len=214
28.45	22.25	61	38.5	2.14411	1.73034	1.27865	M27151 Rat muscle regulatory factor mRNA MRF4, complete cds /cds=(44,772) /gb=M27151 /gi=205522 /ug=Rn.2236 /len=1271
13.05	28.5	39.45	49.3	3.02299	1.72982	0.457895	M17703mRNA RATCRP02 Rat contiguous repeat polypeptide (CRP) mRNA, complete cds
91.4	57.4	135.65	99.25	1.48414	1.72909	1.59233	Rat mixed-tissue library Rattus norvegicus cDNA clone rx01245 3 , mRNA sequence [Rattus norvegicus]
13.45	7.75	8.25	13.4	0.613383	1.72903	1.73548	M19304 Rat prolactin receptor mRNA, complete cds /cds=(207,1139) /gb=M19304 /gi=206364 /ug=Rn.9757 /len=1635
86.95	41	52.95	70.85	0.608971	1.72805	2.12073	AF019624 Rattus norvegicus myostatin (MSTN) mRNA, complete cds
21.85	20.95	55.7	36.2	2.5492	1.72792	1.04296	M28670 Rattus norvegicus rearranged gamma-1 gene, last 4 exons /cds=(0,979) /gb=M28670 /gi=623555 /ug=Rn.10017 /len=1054
38.3	24.55	31.95	42.4	0.834204	1.72709	1.56008	D49980 Rat gene for 8-oxo-dGTPase /cds=(13,483) /gb=D49980 /gi=1794163 /ug=Rn.10669 /len=867
44.85	17.95	43	31	0.958751	1.72702	2.49861	AF064706 Rattus norvegicus putative G protein-coupled receptor (CNL3) mRNA, complete cds /cds=(149,1240) /gb=AF064706 /gi=3142703 /ug=Rn.10519 /len=2236
31.25	21.05	21.6	36.35	0.6912	1.72684	1.48456	U39608 RNU39608 Rattus norvegicus anti-NGF30 antibody heavy-chain mRNA, variable and constant regions, partial cds
65.25	19.4	11.2	33.5	0.171648	1.7268	3.3634	rc_AA799523 EST189020 Rattus norvegicus cDNA, 3 end /clone=RHEAC11 /clone_end=3 /gb=AA799523 /gi=2862478 /ug=Rn.4057 /len=483
79.35	77.4	88.3	133.6	1.11279	1.7261	1.02519	L40030 Rattus norvegicus placenta growth factor (PlGF) mRNA, complete cds /cds=(39,515) /gb=L40030 /gi=1263413 /ug=Rn.10255 /len=665
40.85	119.9	351.9	206.2	8.61444	1.71977	0.340701	D28508 Rat mRNA for JAK3 protein-tyrosine kinase, complete cds /cds=(60,3362) /gb=D28508 /gi=485811 /ug=Rn.11159 /len=3778
2348.85	1189.45	1885	2045.4	0.80252	1.71962	1.97474	rc_AI229291 EST225986 Rattus norvegicus cDNA, 3 end /clone=RBRDG56 /clone_end=3 /gb=AI229291 /ug=Rn.15482 /len=499
7.6	3.2	3.25	5.5	0.427632	1.71875	2.375	X15546cds RNSUIS Rat mRNA for sucrase isomaltase (EC 3.2.1.10)
202.45	129.2	218.6	222.05	1.07977	1.71865	1.56695	rc_AA893711 EST197514 Rattus norvegicus cDNA, 3 end /clone=RPLAI72 /clone_end=3 /gb=AA893711 /gi=3020590 /ug=Rn.23886 /len=541
112.5	83.3	139.5	143.15	1.24	1.71849	1.35054	rc_AA891242 EST195045 Rattus norvegicus cDNA, 3 end /clone=RHEAQ93 /clone_end=3 /gb=AA891242 /gi=3018121 /ug=Rn.3843 /len=559
135.1	94.95	136.3	163.15	1.00888	1.71827	1.42285	rc_AI136540 UI-R-C2p-nq-h-04-0-UI.s1 Rattus norvegicus cDNA, 3 end /clone=UI-R-C2p-nq-h-04-0-UI /clone_end=3 /gb=AI136540 /ug=Rn.22504 /len=474
114.65	87.15	130.5	149.65	1.13825	1.71715	1.31555	U50948cds RNU50948 Rattus norvegicus taste bud receptor protein TB 567 (TB 567) gene, complete cds
273.75	133.25	243.2	228.6	0.888402	1.71557	2.05441	X58550mRNA RSACROS Rat gene for preproacrosin
307.5	231.65	392.45	397.35	1.27626	1.7153	1.32743	rc_AA891690 EST195493 Rattus norvegicus cDNA, 3 end /clone=RKIAF58 /clone_end=3 /gb=AA891690 /gi=3018569 /ug=Rn.22701 /len=446
109.75	39.25	86.4	67.3	0.787244	1.71465	2.79618	Rat mixed-tissue library Rattus norvegicus cDNA clone rx05093 3 , mRNA sequence [Rattus norvegicus]
618.2	296.9	491.95	508.95	0.795778	1.71421	2.08218	S78218 protein phosphatase 1 beta [rats, striatum, mRNA, 2668 nt]
1338.05	1026.25	1258.75	1759.1	0.940735	1.7141	1.30382	rc_AA874830 UI-R-E0-cg-f-04-0-UI.s1 Rattus norvegicus cDNA, 3 end /clone=UI-R-E0-cg-f-04-0-UI /clone_end=3 /gb=AA874830 /gi=2979778 /ug=Rn.3138 /len=396
18.95	14.3	29.3	24.5	1.54617	1.71329	1.32517	AF036537 Rattus norvegicus homocysteine respondent protein HCYP2 mRNA, complete cds
382.45	392.15	627.7	671.85	1.64126	1.71325	0.975265	rc_AA892333 EST196136 Rattus norvegicus cDNA, 3 end /clone=RKIAP19 /clone_end=3 /gb=AA892333 /gi=3019212 /ug=Rn.3389 /len=499
116.3	130.6	170.35	223.75	1.46475	1.71325	0.890505	X57764 Rat mRNA for ET-B endothelin receptor /cds=(203,1528) /gb=X57764 /gi=56122 /ug=Rn.11412 /len=1892
16.9	10.25	14.9	17.55	0.881657	1.7122	1.64878	M86912exon RATAT1B Rat angiotensin receptor (AT1) gene, single exon
122.8	63.85	131.25	109.3	1.06881	1.71182	1.92326	M58308 Rattus norvegicus histidase mRNA, complete cds /cds=(8,1981) /gb=M58308 /gi=204556 /ug=Rn.10037 /len=2136
10.2	10.05	6.15	17.2	0.602941	1.71144	1.01493	rc_AA859916 UI-R-E0-cg-b-10-0-UI.s1 Rattus norvegicus cDNA, 3 end /clone=UI-R-E0-cg-b-10-0-UI /clone_end=3 /gb=AA859916 /gi=2949436 /ug=Rn.21405 /len=536
90.65	51.95	94.3	88.9	1.04026	1.71126	1.74495	rc_AA818982 UI-R-A0-ao-e-03-0-UI.s1 Rattus norvegicus cDNA, 3 end /clone=UI-R-A0-ao-e-03-0-UI /clone_end=3 /gb=AA818982 /gi=2888568 /ug=Rn.3364 /len=520
24.25	20.9	27.6	35.75	1.13814	1.71053	1.16029	X60328 R.norvegicus mRNA for cytosolic epoxide hydrolase /cds=(0,317) /gb=X60328 /gi=55929 /ug=Rn.11415 /len=637
103.6	32.35	53.85	55.3	0.519788	1.70943	3.20247	rc_AA800770 EST190267 Rattus norvegicus cDNA, 3 end /clone=RLUAL25 /clone_end=3 /gb=AA800770 /gi=2863725 /ug=Rn.6637 /len=395
148.2	68.05	111.25	116.3	0.750675	1.70904	2.17781	Rat mixed-tissue library Rattus norvegicus cDNA clone rx01107 3 , mRNA sequence [Rattus norvegicus]
17.65	10.8	16.05	18.45	0.909348	1.70833	1.63426	U94403 Rattus norvegicus proton gated cation channel ASIC1 mRNA, complete cds /cds=(122,1702) /gb=U94403 /gi=2039365 /ug=Rn.9787 /len=3488
105.2	81.15	105.9	138.6	1.00665	1.70795	1.29636	Rat mixed-tissue library Rattus norvegicus cDNA clone rx02866 3 , mRNA sequence [Rattus norvegicus]
682	452.05	676	771.8	0.991202	1.70733	1.50868	Z36980 R.norvegicus mRNA for D-dopachrome tautomerase /cds=(76,432) /gb=Z36980 /gi=895881 /ug=Rn.3464 /len=610
31.25	25.95	36.65	44.25	1.1728	1.7052	1.20424	Rat mixed-tissue library Rattus norvegicus cDNA clone rx00338 3 , mRNA sequence [Rattus norvegicus]
38.55	17.1	26.95	29.15	0.699092	1.70468	2.25439	rc_AI058601 UI-R-C1-kv-h-10-0-UI.s1 Rattus norvegicus cDNA, 3 end /clone=UI-R-C1-kv-h-10-0-UI /clone_end=3 /gb=AI058601 /ug=Rn.236 /len=516
357.95	227.7	370.5	387.95	1.03506	1.70378	1.57202	U95113cds RNU95113 Rattus norvegicus histone H2a gene, complete cds
34.75	9.9	20.75	16.85	0.597122	1.70202	3.5101	X51531cds RRAMLC1 Rat mRNA for atrial myosin light chain 1
51.05	33	55	56.15	1.07738	1.70152	1.54697	M23316 SGD:YEL024C Yeast S.cerevisiae RIP1 Rieske iron-sulfur protein of the mitochondrial cytochrome bc1 complex .
15.2	14.4	15.55	24.5	1.02303	1.70139	1.05556	M58677mRNA Rat RT7 mRNA, complete cds /cds=UNKNOWN /gb=M58677 /gi=206807 /ug=Rn.9850 /len=1459
152.2	70.3	100.5	119.6	0.660315	1.70128	2.16501	AF053092 Rattus norvegicus polo-like kinase isoform mRNA, partial cds
32.3	20.9	31.3	35.55	0.96904	1.70096	1.54545	AF092523 Rattus norvegicus A-kinase anchor protein 84 mRNA, complete cds
11.75	6.35	12.2	10.8	1.0383	1.70079	1.85039	L07400 RATIGVEL Rattus norvegicus (hybridoma 56R-9) immunoglobulin rearranged gamma-chain mRNA variable (V) region, partial cds
85.05	42.25	80.45	71.85	0.945914	1.70059	2.01302	U69278 Rattus norvegicus eph-related receptor tyrosine kinase homolog (Rek4) mRNA, complete cds /cds=(34,2988) /gb=U69278 /gi=1943913 /ug=Rn.10713 /len=3077
237.05	350.15	2130.4	595.4	8.98713	1.70041	0.676996	AF030089UTR#1 Rattus norvegicus activity and neurotransmitter-induced early gene 4 (ania-4) mRNA, 3 UTR
115.95	86.1	103.8	146.4	0.895213	1.70035	1.34669	Rat mixed-tissue library Rattus norvegicus cDNA clone rx01927 3 , mRNA sequence [Rattus norvegicus]
68.5	47.55	181.15	80.85	2.64453	1.70032	1.44059	rc_AA799544 EST189041 Rattus norvegicus cDNA, 3 end /clone=RHEAC36 /clone_end=3 /gb=AA799544 /gi=2862499 /ug=Rn.24915 /len=505
19.4	15.15	14.65	25.75	0.755155	1.69967	1.28053	E01184cds Chimera cytochrome P-450 MC gene substituted the C terminal region containing HR2 region for the same region of cytochrome P-450d
29.8	7.65	7	13	0.234899	1.69935	3.89542	Rat mixed-tissue library Rattus norvegicus cDNA clone rx02725 3 , mRNA sequence [Rattus norvegicus]
5.4	4.65	7.25	7.9	1.34259	1.69892	1.16129	X76985 R.norvegicus mRNA for latexin /cds=(169,840) /gb=X76985 /gi=440575 /ug=Rn.11404 /len=1072
56.75	18.55	49.15	31.5	0.866079	1.69811	3.0593	rc_AA874941 UI-R-E0-ci-d-06-0-UI.s1 Rattus norvegicus cDNA, 3 end /clone=UI-R-E0-ci-d-06-0-UI /clone_end=3 /gb=AA874941 /gi=2979889 /ug=Rn.3182 /len=430
12.55	17.8	14.35	30.2	1.14343	1.69663	0.705056	rc_AA875215 UI-R-E0-cu-g-07-0-UI.s1 Rattus norvegicus cDNA, 3 end /clone=UI-R-E0-cu-g-07-0-UI /clone_end=3 /gb=AA875215 /gi=2980163 /ug=Rn.17037 /len=353
94.2	54.1	109.8	91.75	1.16561	1.69593	1.74122	U27767 Rattus norvegicus RGP4 mRNA, complete cds /cds=(63,680) /gb=U27767 /gi=1216370 /ug=Rn.11065 /len=1489
1197.75	786.3	1463.45	1333.05	1.22183	1.69535	1.52327	AF062594 Rattus norvegicus nucleosome assembly protein mRNA, complete cds
5.65	6.05	13.35	10.25	2.36283	1.69421	0.933884	Rat mixed-tissue library Rattus norvegicus cDNA clone rx03425 3 , mRNA sequence [Rattus norvegicus]
6.15	4.9	7	8.3	1.13821	1.69388	1.2551	M13750 Rat prolactin-like protein A (rPLP-A) mRNA, complete cds /cds=(9,692) /gb=M13750 /gi=206232 /ug=Rn.11230 /len=823
103.95	52.2	88.9	88.4	0.855219	1.69349	1.99138	Rat mixed-tissue library Rattus norvegicus cDNA clone rx03955 3 , mRNA sequence [Rattus norvegicus]
206.55	318.8	393.65	539.5	1.90583	1.69228	0.647898	J02962 Rat IgE binding protein mRNA, complete cds /cds=(40,828) /gb=J02962 /gi=203173 /ug=Rn.764 /len=948
15.5	11.85	18.85	20.05	1.21613	1.69198	1.30802	D26497 RATDLP6 Rat mRNA for dynein-like protein 6, partial cds
50.3	54.5	64.5	92.2	1.28231	1.69174	0.922936	rc_AA925248 UI-R-A1-eh-h-08-0-UI.s1 Rattus norvegicus cDNA, 3 end /clone=UI-R-A1-eh-h-08-0-UI /clone_end=3 /gb=AA925248 /gi=3072384 /ug=Rn.6032 /len=501
37.1	41.95	107.35	70.95	2.89353	1.6913	0.884386	U75395UTR#1 RNFSKCC2 Rattus norvegicus furosemide-sensitive K-Cl cotransporter mRNA, 3 untranslated region, partial sequence
35.15	34.9	54.5	59	1.5505	1.69054	1.00716	rc_AA860020 UI-R-E0-ca-d-05-0-UI.s1 Rattus norvegicus cDNA, 3 end /clone=UI-R-E0-ca-d-05-0-UI /clone_end=3 /gb=AA860020 /gi=2949540 /ug=Rn.11316 /len=572
223.45	83.5	49.75	141.15	0.222645	1.69042	2.67605	X57999cds RNTDEIOD Rat mRNA for type I thyroxine deiodinase
71.15	46.35	73.65	78.35	1.03514	1.6904	1.53506	rc_AI235291 EST231853 Rattus norvegicus cDNA, 3 end /clone=ROVCP87 /clone_end=3 /gb=AI235291 /ug=Rn.12208 /len=600
47.3	29.7	32.85	50.15	0.694503	1.68855	1.59259	J03093 Rat odorant-binding protein mRNA, complete cds /cds=(16,534) /gb=J03093 /gi=205801 /ug=Rn.9718 /len=758
13.75	14.25	19.9	24.05	1.44727	1.68772	0.964912	rc_AI008741 EST203192 Rattus norvegicus cDNA, 3 end /clone=REMBC59 /clone_end=3 /gb=AI008741 /ug=Rn.10781 /len=501
161.6	113.35	111.55	191.2	0.690285	1.68681	1.42567	AF000900 Rattus norvegicus nucleoporin p45 (p58/p45) mRNA, complete cds
35.6	19.15	22.2	32.3	0.623596	1.68668	1.85901	X90710 R.norvegicus mRNA for alcohol dehydrogenase protein /cds=(70,1203) /gb=X90710 /gi=951039 /ug=Rn.10302 /len=1293
54.85	31.6	64.55	53.25	1.17685	1.68513	1.73576	D17370 RATCGL Rat mRNA for cystathionine gamma-lyase, complete cds
6.05	4.6	5.85	7.75	0.966942	1.68478	1.31522	rc_AI104077 EST213366 Rattus norvegicus cDNA, 3 end /clone=RHEBX02 /clone_end=3 /gb=AI104077 /gi=3708495 /ug=Rn.221 /len=557
142.2	102.6	129.3	172.75	0.909283	1.68372	1.38596	rc_AI178012 EST221669 Rattus norvegicus cDNA, 3 end /clone=RPLCJ92 /clone_end=3 /gb=AI178012 /ug=Rn.3485 /len=472
62.8	26.2	40.4	44.1	0.643312	1.68321	2.39695	X97754 R.norvegicus mRNA for 17-beta-hydroxysteroid dehydrogenase type I /cds=(40,1074) /gb=X97754 /gi=1321938 /ug=Rn.10594 /len=1422
19.1	11.65	14.45	19.6	0.756545	1.6824	1.63948	AJ002474cds RNTSAKAP Rattus norvegicus RNA for Testis-specific A-kinase-anchoring-protein
303.6	123.5	270.35	207.7	0.890481	1.68178	2.4583	AF039308 Rattus norvegicus glutaminyl cyclase mRNA, partial cds
11.2	7.85	9.2	13.2	0.821429	1.68153	1.42675	Y13223cds RNNORTRAN Rattus norvegicus mRNA for norepinephrine transporter
49.85	26.05	47.2	43.8	0.946841	1.68138	1.91363	Rat mixed-tissue library Rattus norvegicus cDNA clone rx02039 3 , mRNA sequence [Rattus norvegicus]
27.1	21	29.05	35.3	1.07196	1.68095	1.29048	M88601 Rattus norvegicus meprin beta-subunit mRNA, complete cds /cds=(26,2140) /gb=M88601 /gi=387870 /ug=Rn.3520 /len=2290
81.5	40.8	74.5	68.4	0.91411	1.67647	1.99755	S48190 type II activin receptor [rats, ovary, mRNA, 2277 nt]
127.6	50.05	108.85	83.9	0.853056	1.67632	2.54945	U67080 Rattus norvegicus C2-HC type zinc finger protein r-MyT13 mRNA, complete cds /cds=(213,3284) /gb=U67080 /gi=1531644 /ug=Rn.10662 /len=3579
166.45	52.2	74.9	87.5	0.449985	1.67625	3.1887	L14002UTR#1 RATPIGRB Rattus norvegicus polymeric immunoglobulin receptor AATTAA-containing 3 UTR mRNA sequence
57.75	34.85	48.85	58.4	0.845887	1.67575	1.6571	M13170 Rat testis-specific H1 histone variant H1t gene, complete cds /cds=(69,695) /gb=M13170 /gi=204596 /ug=Rn.10944 /len=745
75.5	59.1	108	99	1.43046	1.67513	1.2775	rc_AA893091 EST196894 Rattus norvegicus cDNA, 3 end /clone=RKIBC02 /clone_end=3 /gb=AA893091 /gi=3019970 /ug=Rn.9420 /len=373
119.6	49.8	51.2	83.4	0.428094	1.6747	2.40161	U93052 RNU93052 Rattus norvegicus calcium-activated potassium channel alpha subunit mRNA, partial cds
89.75	57.6	100.65	96.45	1.12145	1.67448	1.55816	Rat mixed-tissue library Rattus norvegicus cDNA clone rx04785 3 , mRNA sequence [Rattus norvegicus]
228.05	273.8	411.85	458	1.80596	1.67275	0.832907	AF083269 Rattus norvegicus p41-Arc mRNA, complete cds
277.05	159.2	234.2	266	0.845335	1.67085	1.74026	L29573 RATNOREPIN Rat NaCl-dependent norepinephrine transporter mRNA, partial cds
40	29.7	43.25	49.6	1.08125	1.67003	1.3468	U31599 RNU31599 Rattus norvegicus MHC class II-like beta chain (RT1.DMb) mRNA, partial cds
209.35	147.7	138.9	246.6	0.663482	1.6696	1.4174	M10140 Rat skeletal muscle creatine kinase composite mRNA, complete cds /cds=(69,1214) /gb=M10140 /gi=203477 /ug=Rn.10756 /len=1410
286.2	164.45	287.15	274.55	1.00332	1.6695	1.74035	rc_AA997806 UI-R-C0-hv-e-08-0-UI.s1 Rattus norvegicus cDNA, 3 end /clone=UI-R-C0-hv-e-08-0-UI /clone_end=3 /gb=AA997806 /ug=Rn.5721 /len=349
267.75	207.1	310.95	345.35	1.16134	1.66755	1.29285	X89698cds RNTPCR09P R.norvegicus mRNA for TPCR09 protein
38.9	31.85	77.4	53.1	1.98972	1.66719	1.22135	X17037cds RSOX40 Rat mRNA for OX40 antigen
129.55	51.3	79.7	85.5	0.615206	1.66667	2.52534	S67769 cardiac sodium/calcium exchanger [rats, cerebellar granule neurons, mRNA Partial, 457 nt]
114.4	51	49.9	85	0.436189	1.66667	2.24314	Rat mixed-tissue library Rattus norvegicus cDNA clone rx02389 3 , mRNA sequence [Rattus norvegicus]
6.4	3.9	7.85	6.5	1.22656	1.66667	1.64103	Rat mixed-tissue library Rattus norvegicus cDNA clone rx04410 3 , mRNA sequence [Rattus norvegicus]
31.65	18.25	15.4	30.4	0.486572	1.66575	1.73425	AF034863 Rattus norvegicus synaptic scaffolding molecule (S-SCAM) mRNA, complete cds
38.45	32.25	53.9	53.7	1.40182	1.66512	1.19225	U86379 Rattus norvegicus anaphylatoxin C3a receptor mRNA, complete cds /cds=(129,1550) /gb=U86379 /gi=3015534 /ug=Rn.9772 /len=2071
141.95	85.85	139.95	142.95	0.985911	1.66511	1.65347	rc_AA958273 ESTP1F-6 Rat Brain, Stratagene (cat.#936501) Rattus norvegicus cDNA clone pUC18/P1F-6 3 , mRNA sequence [Rattus norvegicus]
89	74.45	99.05	123.9	1.11292	1.6642	1.19543	AF024712cds Rattus norvegicus MHC class Ib M4 (RT1.M4) pseudogene, complete sequence
38.85	40.4	60.2	67.2	1.54955	1.66337	0.961634	D28111 RATMAOBP2 Rat mRNA for MOBP (myelin-associated oligodendrocytic basic protein), complete cds, clone rOP1
13.15	5.05	6.8	8.4	0.51711	1.66337	2.60396	AB009890 Rattus norvegicus mRNA for spongiotrophoblast specific protein, complete cds
110.6	58.3	108.95	96.85	0.985081	1.66123	1.89708	L07408 RATIGKVCL Rattus norvegicus (hybridoma 56R-3) immunoglobulin rearranged kappa-chain mRNA variable (V) region, partial cds
3.7	2.8	3.05	4.65	0.824324	1.66071	1.32143	rc_AA874855 UI-R-E0-cg-h-10-0-UI.s1 Rattus norvegicus cDNA, 3 end /clone=UI-R-E0-cg-h-10-0-UI /clone_end=3 /gb=AA874855 /gi=2979803 /ug=Rn.69 /len=520
384.3	196.3	303	325.75	0.788447	1.65945	1.95772	L37971mRNA RATTCRAP Rattus norvegicus T-cell receptor alpha-chain mRNA
548.2	472.75	624.85	783.55	1.13982	1.65743	1.1596	rc_AA891940 EST195743 Rattus norvegicus cDNA, 3 end /clone=RKIAI82 /clone_end=3 /gb=AA891940 /gi=3018819 /ug=Rn.3508 /len=523
135.55	74.7	92.95	123.8	0.685725	1.6573	1.81459	U46118 Rattus norvegicus cytochrome P450 3A9 mRNA, complete cds /cds=(279,1790) /gb=U46118 /gi=1276917 /ug=Rn.10489 /len=2101
105.05	86.5	164.5	143.35	1.56592	1.65723	1.21445	rc_AA817987 UI-R-A0-ah-a-06-0-UI.s1 Rattus norvegicus cDNA, 3 end /clone=UI-R-A0-ah-a-06-0-UI /clone_end=3 /gb=AA817987 /gi=2887867 /ug=Rn.23920 /len=373
84.2	72.5	57.2	120.05	0.679335	1.65586	1.16138	rc_AA800059 EST189556 Rattus norvegicus cDNA, 3 end /clone=RHEAI91 /clone_end=3 /gb=AA800059 /gi=2863014 /ug=Rn.2029 /len=612
19.65	12.75	44	21.1	2.23919	1.6549	1.54118	L00117 Rat elastase I gene /cds=(22,822) /gb=L00117 /gi=204011 /ug=Rn.6044 /len=1105
12.15	13.75	30.8	22.75	2.53498	1.65455	0.883636	M63665 Rat cytokeratin 21 mRNA, complete cds /cds=(15,1304) /gb=M63665 /gi=205052 /ug=Rn.9887 /len=1468
113	83.25	101.85	137.7	0.901327	1.65405	1.35736	rc_AI234730 EST231292 Rattus norvegicus cDNA, 3 end /clone=ROVCG89 /clone_end=3 /gb=AI234730 /ug=Rn.5827 /len=405
16.9	26.15	31.05	43.25	1.83728	1.65392	0.646272	rc_AA956437 UI-R-E1-fj-h-02-0-UI.s1 UI-R-E1 Rattus norvegicus cDNA clone UI-R-E1-fj-h-02-0-UI 3 similar to gi|2655140|gb|AF026086|AF026086 Homo sapiens peroxisome biogenesis disorder protein 1 (PEX1) mRNA, complete cds, mRNA sequence [Rattus norvegicus]
11.8	7.65	10.1	12.65	0.855932	1.65359	1.54248	U14010 RNU14010 Rattus norvegicus soluble IL-1 receptor type I mRNA, complete cds
112.3	55.2	97.65	91.25	0.869546	1.65308	2.03442	D82071 Rattus norvegicus mRNA for hematopoietic prostaglandin D synthase, complete cds /cds=(192,791) /gb=D82071 /gi=2558504 /ug=Rn.10837 /len=1004
93.65	59.5	105.75	98.35	1.1292	1.65294	1.57395	U28356 Rattus norvegicus cytosolic protein tyrosine phosphatase HePTP/LC-PTP mRNA, complete cds /cds=(106,1185) /gb=U28356 /gi=886816 /ug=Rn.10160 /len=2032
34.7	29	38.4	47.9	1.10663	1.65172	1.19655	AF010293 Rattus norvegicus olfactory receptor (U131) mRNA, complete cds /cds=(210,1145) /gb=AF010293 /gi=2317703 /ug=Rn.10792 /len=1241
243.65	159.1	257.05	262.75	1.055	1.65148	1.53143	S79523 lymphocyte membrane protein A.11 {clone RS-2} [rats, Sprague-Dawley, thoracic duct lymphocytes (TDL), mRNA, 1580 nt]
240.1	166.15	277.55	274.3	1.15598	1.65092	1.44508	rc_AA891546 EST195349 Rattus norvegicus cDNA, 3 end /clone=RHEAZ77 /clone_end=3 /gb=AA891546 /gi=3018425 /ug=Rn.7246 /len=564
231.85	224.15	260.1	369.95	1.12185	1.65046	1.03435	rc_AI014169 EST207724 Rattus norvegicus cDNA, 3 end /clone=RSPBF88 /clone_end=3 /gb=AI014169 /ug=Rn.2758 /len=553
33.45	28.25	39.4	46.6	1.17788	1.64956	1.18407	rc_AA893932 EST197735 Rattus norvegicus cDNA, 3 end /clone=RPLAN63 /clone_end=3 /gb=AA893932 /gi=3020811 /ug=Rn.25171 /len=440
36.05	20.1	44.7	33.15	1.23994	1.64925	1.79353	X14318cds RRTCRAR Rat mRNA for T-cell receptor alpha chain
140.05	121.5	162.05	200.35	1.15709	1.64897	1.15267	M34842 Rat thyroid stimulating hormone receptor mRNA, complete cds /cds=(54,2348) /gb=M34842 /gi=207537 /ug=Rn.9967 /len=5270
27.25	212.2	696.95	349.9	25.5761	1.64892	0.128417	rc_AI169327 EST215162 Rattus norvegicus cDNA, 3 end /clone=RKIBQ31 /clone_end=3 /gb=AI169327 /gi=3705635 /ug=Rn.6841 /len=644 This is actually TIMP-1
30.2	29.55	32.8	48.7	1.08609	1.64805	1.022	U11031 Rattus norvegicus neural cell adhesion molecule BIG-1 protein (BIG-1) mRNA, complete cds /cds=(50,3136) /gb=U11031 /gi=563132 /ug=Rn.10043 /len=4128
25.45	11.35	24.15	18.7	0.948919	1.64758	2.24229	rc_AA893035 EST196838 Rattus norvegicus cDNA, 3 end /clone=RKIBB35 /clone_end=3 /gb=AA893035 /gi=3019914 /ug=Rn.22745 /len=481
66.7	38.4	58.95	63.25	0.883808	1.64714	1.73698	L28818cds RATINVO Rattus norvegicus involucrin gene, complete cds
72.2	34.55	49.55	56.9	0.686288	1.64689	2.08973	J00713mRNA rat carboxypeptidase-a- 5 gene flank(dna) and mrna /cds=UNKNOWN /gb=J00713 /gi=203364 /ug=Rn.9576 /len=1607
54.3	63.5	56.9	104.55	1.04788	1.64646	0.855118	U46958 Rattus norvegicus hyaluronan-binding protein CD44i mRNA, partial cds /cds=(0,1546) /gb=U46958 /gi=1197845 /ug=Rn.10237 /len=1683
29	5.5	9.65	9.05	0.332759	1.64545	5.27273	D85035 Rattus norvegicus mRNA for dihydropyrimidine dehydrogenase, complete cds
14.05	8.3	29.75	13.65	2.11744	1.64458	1.69277	rc_AI178024 EST221683 Rattus norvegicus cDNA, 3 end /clone=RPLCK16 /clone_end=3 /gb=AI178024 /ug=Rn.7136 /len=631
46.65	48.75	89.95	80.15	1.92819	1.6441	0.956923	J03025 Rat muscarinic cholinergic receptor mRNA, complete cds /cds=(451,1851) /gb=J03025 /gi=203461 /ug=Rn.10752 /len=2483
53.65	24.3	97.75	39.95	1.82199	1.64403	2.20782	M18529cds RATIGKAH Rat (R.leucopus) Ig germline kappa-chain C-region gene, 3 end
15.85	7.85	12.5	12.9	0.788644	1.64331	2.01911	rc_AA859889 UI-R-E0-cc-d-04-0-UI.s1 Rattus norvegicus cDNA, 3 end /clone=UI-R-E0-cc-d-04-0-UI /clone_end=3 /gb=AA859889 /gi=2949409 /ug=Rn.22631 /len=513
96.7	71.75	117.1	117.85	1.21096	1.64251	1.34774	S77863 mu-opioid receptor MOR [rats, peritoneal macrophages, mRNA Partial, 720 nt]
162.25	123.15	191	202.25	1.1772	1.64231	1.3175	M64793 Rat salivary proline-rich protein (RP15) gene, complete cds /cds=(34,858) /gb=M64793 /gi=206711 /ug=Rn.9842 /len=1572
47.4	201.8	303.3	331.4	6.39873	1.64222	0.234886	J05122 Rat peripheral-type benzodiazepine receptor (PKBS) mRNA, complete cds /cds=(34,543) /gb=J05122 /gi=206161 /ug=Rn.1820 /len=781
189.1	164.7	134.45	270.35	0.710999	1.64147	1.14815	rc_AA858603 UI-R-E0-bq-a-02-0-UI.s1 Rattus norvegicus cDNA, 3 end /clone=UI-R-E0-bq-a-02-0-UI /clone_end=3 /gb=AA858603 /gi=2948943 /ug=Rn.14614 /len=459
47.2	34	46.45	55.8	0.98411	1.64118	1.38824	L17078 RATIGNGFVL Rattus norvegicus NGF-binding Ig rearranged L-chain mRNA, V-region, partial cds
355.9	338.25	535.15	555.1	1.50365	1.64109	1.05218	AF083269 Rattus norvegicus p41-Arc mRNA, complete cds
51.45	51.8	62.05	85	1.20603	1.64093	0.993243	Rat mixed-tissue library Rattus norvegicus cDNA clone rz00731 3 , mRNA sequence [Rattus norvegicus]
8.9	5.55	11.05	9.1	1.24157	1.63964	1.6036	D16840 RATAN2R Rat mRNA for angiotensin II type 2 receptor, complete cds
861.95	1053.65	1290.25	1727.2	1.4969	1.63925	0.818061	rc_AI170268 EST216194 Rattus norvegicus cDNA, 3 end /clone=RLUCG30 /clone_end=3 /gb=AI170268 /gi=3710308 /ug=Rn.1868 /len=577
22	13.85	22.3	22.7	1.01364	1.63899	1.58845	AJ005046 RNAJ5046 Rattus norvegicus mRNA for muscle fructose-1,6-bisphosphatase
235.8	210.15	195.25	344.35	0.828032	1.63859	1.12206	AB000113 Rat mRNA for cationic amino acid transporter 3, complete cds /cds=(19,1878) /gb=AB000113 /gi=2116551 /ug=Rn.9804 /len=2115
64.55	59.6	74.5	97.65	1.15414	1.63842	1.08305	X92184 R.norvegicus mRNA for voltage-gated sodium channel (SNS) /cds=(203,6076) /gb=X92184 /gi=1209466 /ug=Rn.10246 /len=6509
50.1	27.1	44.9	44.4	0.896208	1.63838	1.84871	AF056034 Rattus norvegicus F-actin binding protein b-Nexilin mRNA, complete cds
277.95	140	231.9	229.25	0.834323	1.6375	1.98536	rc_AA926149 UI-R-A1-eq-h-04-0-UI.s1 Rattus norvegicus cDNA, 3 end /clone=UI-R-A1-eq-h-04-0-UI /clone_end=3 /gb=AA926149 /gi=3073285 /ug=Rn.3001 /len=449
143.8	91.65	152.95	149.95	1.06363	1.63612	1.56901	L19112 Rat (clone R2(B3C)) heparin-binding fibroblast growth factor receptor 2 (extracellular domain) mRNA, partial cds /cds=(0,1061) /gb=L19112 /gi=310150 /ug=Rn.12732 /len=1062
89.25	42.95	98.95	70.25	1.10868	1.63562	2.078	rc_AI229237 EST225932 Rattus norvegicus cDNA, 3 end /clone=RBRDF79 /clone_end=3 /gb=AI229237 /ug=Rn.9762 /len=513
27.9	19.75	31.05	32.3	1.1129	1.63544	1.41266	U00475 Rattus norvegicus Sprague-Dawley delta opioid receptor (dor1) mRNA, complete cds /cds=(48,1166) /gb=U00475 /gi=403488 /ug=Rn.10310 /len=1366
10.85	7.95	12.45	13	1.14747	1.63522	1.36478	X74978exon RNACPP11 R.norvegicus gene for prostatic acid phosphatase, exon 11
28.3	34.95	107.15	57.15	3.78622	1.63519	0.809728	M83107 Rat SM22 mRNA, complete cds /cds=(162,767) /gb=M83107 /gi=202982 /ug=Rn.774 /len=1169
777.6	697.5	660.2	1139.9	0.849023	1.63427	1.11484	H32189 EST107045 Rattus norvegicus cDNA, 5 end /clone=RPCBK23 /clone_end=5 /gb=H32189 /gi=977606 /ug=Rn.11084 /len=341
28.2	14.9	38.15	24.35	1.35284	1.63423	1.89262	J02589mRNA#2 Rat UDP glucuronosyltransferase, complete cds /cds=(32,1624) /gb=J02589 /gi=207582 /ug=Rn.2521 /len=2634
277.55	182.7	317.85	298.5	1.1452	1.63383	1.51916	rc_AA800613 EST190110 Rattus norvegicus cDNA, 3 end /clone=RLUAB70 /clone_end=3 /gb=AA800613 /gi=2863568 /ug=Rn.2454 /len=506
24.25	13.9	26.15	22.7	1.07835	1.63309	1.7446	S62933 trkC(ki14)=receptor tyrosine kinase {alternatively spliced} [rats, mRNA Partial, 2739 nt]
234.2	153.4	285.15	250.35	1.21755	1.63201	1.52673	rc_AA892561 EST196364 Rattus norvegicus cDNA, 3 end /clone=RKIAS89 /clone_end=3 /gb=AA892561 /gi=3019440 /ug=Rn.24636 /len=459
157.6	138.85	192.6	226.6	1.22208	1.63198	1.13504	S82627 Rattus sp. homeodomain (pem) mRNA, partial cds
19.4	16.65	24.3	27.15	1.25258	1.63063	1.16517	X15466cds RSGARB1 Rat mRNA for GABA(A) receptor beta-1 subunit
64.2	44.65	90.5	72.8	1.40966	1.63046	1.43785	X05861exon#1-6 RNFIBG2 R.norvegicus fibrinogen gamma-chain gene exons 5-10 and 3 -UT region
6.7	3.65	4.1	5.95	0.61194	1.63014	1.83562	rc_AA800851 EST190348 Rattus norvegicus cDNA, 3 end /clone=RLUAM26 /clone_end=3 /gb=AA800851 /gi=2863806 /ug=Rn.7501 /len=318
25.8	3.65	19.6	5.95	0.75969	1.63014	7.06849	U66274 Rattus norvegicus neuropeptide Y5 receptor (NPYR5) mRNA, complete cds /cds=(241,1578) /gb=U66274 /gi=1620657 /ug=Rn.10532 /len=2412
133.7	75.7	186.2	123.4	1.39267	1.63012	1.76618	M31076 Rat transforming growth factor alpha (TGF-alpha) mRNA, complete cds, clone 22A1/22A3 /cds=(144,623) /gb=M31076 /gi=207281 /ug=Rn.9952 /len=4207
15.95	13.5	21.6	22	1.35423	1.62963	1.18148	U04998 Rattus norvegicus Sprague-Dawley phosphacan mRNA, complete cds /cds=(105,4955) /gb=U04998 /gi=461371 /ug=Rn.10088 /len=6801
21.2	55.75	62.1	90.8	2.92925	1.6287	0.380269	M12981cds RATIGKCAB Rat (R.colletti) Ig germline kappa-chain gene C-region, 3 end
243.05	228.5	219.35	372.15	0.902489	1.62867	1.06368	M83678 Sprague-Dawley (clone LRB10) RAB13 mRNA, 3 end /cds=(0,494) /gb=M83678 /gi=206532 /ug=Rn.9819 /len=857
149.35	97.05	129.85	158.05	0.869434	1.62854	1.5389	Z22867 R.norvegicus adipocyte hormone-sensitive cyclic AMP phosphodiesterase mRNA, complete CDS /cds=(64,3390) /gb=Z22867 /gi=406269 /ug=Rn.10322 /len=4381
282.55	190.75	236.1	310.5	0.835604	1.62779	1.48126	AF007107 Rattus norvegicus soluble cytochrome b5 mRNA, complete cds /cds=(30,332) /gb=AF007107 /gi=2257954 /ug=Rn.1055 /len=520
329.25	185.3	304.2	301.5	0.923918	1.62709	1.77685	rc_AI070124 UI-R-Y0-lu-d-08-0-UI.s1 Rattus norvegicus cDNA, 3 end /clone=UI-R-Y0-lu-d-08-0-UI /clone_end=3 /gb=AI070124 /ug=Rn.11286 /len=527
53.8	31.1	49.45	50.6	0.919145	1.62701	1.7299	rc_AA892578 EST196381 Rattus norvegicus cDNA, 3 end /clone=RKIAU13 /clone_end=3 /gb=AA892578 /gi=3019457 /ug=Rn.14770 /len=424
94.75	64.15	89	104.35	0.939314	1.62666	1.47701	J00735 RATFBRGB rat fibrinogen gamma chain-b mrna
67.5	36.15	67.9	58.8	1.00593	1.62656	1.86722	rc_AA892945 EST196748 Rattus norvegicus cDNA, 3 end /clone=RKIBA22 /clone_end=3 /gb=AA892945 /gi=3019824 /ug=Rn.13461 /len=462
23.4	15.25	30.2	24.8	1.2906	1.62623	1.53443	U76032 RNU76032 Rattus norvegicus cGMP-specific phosphodiesterase (PDE5) mRNA, partial cds
224.2	145.85	223.25	237	0.995763	1.62496	1.5372	rc_AA892268 EST196071 Rattus norvegicus cDNA, 3 end /clone=RKIAO42 /clone_end=3 /gb=AA892268 /gi=3019147 /ug=Rn.14745 /len=433
242.7	158.45	225.25	257.35	0.928101	1.62417	1.53171	U17013 Rattus norvegicus transcription factor Oct1 (Oct1) mRNA, partial cds /cds=(0,1898) /gb=U17013 /gi=575454 /ug=Rn.9992 /len=2157
312.8	226.45	310.55	367.7	0.992807	1.62376	1.38132	rc_AA850138 EST192905 Rattus norvegicus cDNA, 3 end /clone=ROVAC84 /clone_end=3 /gb=AA850138 /gi=2937678 /ug=Rn.129 /len=474
23.7	21.85	31.95	35.45	1.3481	1.62243	1.08467	D38056 Rat B61 mRNA, complete cds /cds=(35,652) /gb=D38056 /gi=1778690 /ug=Rn.11031 /len=717
15.65	13.5	21.85	21.9	1.39617	1.62222	1.15926	E13573cds Rat mRNA for DP5 that is involved in programmed cell death
230.9	210.95	247.95	342	1.07384	1.62124	1.09457	rc_AI008020 EST202471 Rattus norvegicus cDNA, 3 end /clone=REMAI46 /clone_end=3 /gb=AI008020 /ug=Rn.3519 /len=605
149.55	97.1	166.9	157.4	1.11601	1.62101	1.54016	M92916 Rat glucose-dependent insulinotropic peptide mRNA exons 1-5, complete cds /cds=UNKNOWN /gb=M92916 /gi=294554 /ug=Rn.10446 /len=2952
34.5	14.1	35.55	22.85	1.03043	1.62057	2.44681	J05495 Rat Gal/GalNAc-specific lectin mRNA, complete cds /cds=(171,1091) /gb=J05495 /gi=204302 /ug=Rn.779 /len=1358
15.65	22.4	28.55	36.3	1.82428	1.62054	0.698661	U69550 Rattus norvegicus phospholipase D (rPLD1) mRNA, complete cds /cds=(180,3290) /gb=U69550 /gi=2627322 /ug=Rn.11130 /len=5170
241.4	423.35	289.25	685.9	1.19822	1.62017	0.570214	rc_AA892775 EST196578 Rattus norvegicus cDNA, 3 end /clone=RKIAX18 /clone_end=3 /gb=AA892775 /gi=3019654 /ug=Rn.2283 /len=711
110.85	58.05	136.15	94.05	1.22824	1.62016	1.90956	U08256 Rattus norvegicus Sprague-Dawley glutamate receptor delta-2 subunit mRNA, complete cds /cds=(311,3334) /gb=U08256 /gi=475543 /ug=Rn.10046 /len=4623
29.9	24.35	19.15	39.45	0.640468	1.62012	1.22793	U76379 Rattus norvegicus organic cation transporter OCT1A mRNA, complete cds /cds=(311,1603) /gb=U76379 /gi=2343056 /ug=Rn.11186 /len=1604
271.25	149.4	273.2	242	1.00719	1.61981	1.8156	M76532cds RATCXN37 Rattus rattus gap junction protein, connexin (CXN-37) gene, complete cds
39.1	41.55	67.45	67.3	1.72506	1.61974	0.941035	rc_H31604 EST105795 Rattus norvegicus cDNA, 3 end /clone=RPCAS42 /clone_end=3 /gb=H31604 /gi=977021 /ug=Rn.12911 /len=469
28.6	19.55	25.2	31.65	0.881119	1.61893	1.46292	E08874cds cDNA coding rat kappa-opioid receptor
40.85	30.95	30.8	50.1	0.753978	1.61874	1.31987	L22761 Rat DNA binding protein (GATA-GT2) mRNA, complete cds /cds=(561,1883) /gb=L22761 /gi=437669 /ug=Rn.7066 /len=3313
312.4	195.95	288.75	317.15	0.924296	1.61853	1.59428	Z28351exon RR25HV3H R.rattus gene for 25-hydroxyvitamin D3 24-hydroxylase (partial)
127.5	141.05	146.35	228.25	1.14784	1.61822	0.903935	rc_AI170379 EST216305 Rattus norvegicus cDNA, 3 end /clone=RLUCH58 /clone_end=3 /gb=AI170379 /gi=3710419 /ug=Rn.15696 /len=688
378.5	230.15	363.4	372.35	0.960106	1.61786	1.64458	rc_AA955477 UI-R-A1-ex-f-01-0-UI.s1 Rattus norvegicus cDNA, 3 end /clone=UI-R-A1-ex-f-01-0-UI /clone_end=3 /gb=AA955477 /ug=Rn.8789 /len=394
287.7	143.75	238.4	232.55	0.828641	1.61774	2.00139	U50949cds RNU50949 Rattus norvegicus taste bud receptor protein TB 641 (TB 641) gene, complete cds
34.25	28.1	92.4	45.45	2.69781	1.61744	1.21886	AF028784mRNA#2 Rattus norvegicus glial fibrillary acidic protein alpha (GFAP) gene, alternative spliced form, complete cds; and glial fibrillary acidic protein delta (GFAP) gene, alternative spliced form, partial cds
39.1	41.3	36.1	66.8	0.923274	1.61743	0.946731	rc_AI137470 UI-R-C2p-ol-d-11-0-UI.s1 Rattus norvegicus cDNA, 3 end /clone=UI-R-C2p-ol-d-11-0-UI /clone_end=3 /gb=AI137470 /ug=Rn.10207 /len=437
81	105.05	147.2	169.9	1.81728	1.61733	0.771061	rc_AI104781 EST214070 Rattus norvegicus cDNA, 3 end /clone=RHECI94 /clone_end=3 /gb=AI104781 /gi=3709059 /ug=Rn.18399 /len=494
122.6	63.95	112	103.4	0.91354	1.61689	1.91712	X56729mRNA RSCALPST Rat mRNA for calpastatin
215.05	154.65	193.95	249.9	0.901883	1.61591	1.39056	U01146 RRU01146 Rattus rattus Sprague Dawley nuclear orphan receptor HZF-3 (HZF-3) mRNA, complete cds
42.55	26.4	26.75	42.65	0.628672	1.61553	1.61174	L37333 RATG6PASE Rattus norvegicus glucose-6-phosphatase (G6Pase) mRNA, complete cds
11.4	19.1	37.35	30.85	3.27632	1.61518	0.596859	M25892 Mus musculus interleukin 4 (Il-4) mRNA, complete cds
216.15	97.15	214.05	156.9	0.990285	1.61503	2.22491	AF000943 Rattus norvegicus TFIIA large subunit mRNA, complete cds
210.05	123.85	284.6	199.85	1.35492	1.61365	1.696	Y08140 RNHLH336 Rattus norvegicus mRNA for eHand protein
69.35	58.4	81.65	94.2	1.17736	1.61301	1.1875	M12450 Rat vitamin D binding protein (DBP) mRNA, complete cds /cds=(5,1435) /gb=M12450 /gi=203926 /ug=Rn.1437 /len=1620
1265.95	858.25	1361.8	1383.95	1.07571	1.61253	1.47504	rc_AA997886 UI-R-C0-hu-h-10-0-UI.s1 Rattus norvegicus cDNA, 3 end /clone=UI-R-C0-hu-h-10-0-UI /clone_end=3 /gb=AA997886 /ug=Rn.11043 /len=525
75.6	32.2	53.45	51.9	0.707011	1.6118	2.34783	AF035952 Rattus norvegicus kinesin-related protein KRP3 (KRP3) mRNA, partial cds
6.2	10.55	7.2	17	1.16129	1.61137	0.587678	rc_AA892258 EST196061 Rattus norvegicus cDNA, 3 end /clone=RKIAO28 /clone_end=3 /gb=AA892258 /gi=3019137 /ug=Rn.14744 /len=556
36.5	14.15	31.8	22.8	0.871233	1.61131	2.57951	D38067exon RATUGT1B3G Rat DNA for UDP glucuronosyltransferase, exon 1
253.6	254	488.9	408.75	1.92784	1.60925	0.998425	rc_AA799679 EST189176 Rattus norvegicus cDNA, 3 end /clone=RHEAD94 /clone_end=3 /gb=AA799679 /gi=2862634 /ug=Rn.11186 /len=659
58.2	42.85	72.9	68.95	1.25258	1.6091	1.35823	D79215 Rattus norvegicus mRNA for FGF-10, complete cds
103.6	94.35	169.25	151.8	1.63369	1.6089	1.09804	D63665 Rat mRNA for novel G protein-coupled P2 receptor, complete cds /cds=(439,1425) /gb=D63665 /gi=1066007 /ug=Rn.10671 /len=1922
12.15	8.05	16.35	12.95	1.34568	1.6087	1.50932	X00461 Rat gene for alpha-lactalbumin /cds=(34,513) /gb=X00461 /gi=56547 /ug=Rn.10479 /len=730
42.9	31.8	71.05	51.15	1.65618	1.60849	1.34906	L11035 RATTCAXAS Rat T-cell receptor alpha chain mRNA for RT1L haplotype
34.95	20.55	43.35	33.05	1.24034	1.60827	1.70073	Rat mixed-tissue library Rattus norvegicus cDNA clone rx01259 3 , mRNA sequence [Rattus norvegicus]
79.2	66.7	120.85	107.25	1.52588	1.60795	1.18741	U53449 Rattus norvegicus jun dimerization protein 2 (jdp-2) mRNA, complete cds /cds=(268,759) /gb=U53449 /gi=2833639 /ug=Rn.10721 /len=878
24.6	12.75	25.65	20.5	1.04268	1.60784	1.92941	rc_H33472 EST109511 Rattus norvegicus cDNA, 3 end /clone=RPNAS43 /clone_end=3 /gb=H33472 /gi=978889 /ug=Rn.14642 /len=318
275.1	189.75	235.8	305.05	0.857143	1.60764	1.4498	S48325 diabetes-inducible cytochrome P450RLM6 [rats, liver, mRNA Partial, 1093 nt]
5.1	4.45	8.65	7.15	1.69608	1.60674	1.14607	L00382cds Rat skeletal muscle beta-tropomyosin and fibroblast tropomyosin 1 gene /cds=(0,854) /gb=L00382 /gi=207496 /ug=Rn.17580 /len=855
163.35	97.65	155.05	156.85	0.949189	1.60625	1.67281	rc_AI043796 UI-R-C0-jj-b-03-0-UI.s1 Rattus norvegicus cDNA, 3 end /clone=UI-R-C0-jj-b-03-0-UI /clone_end=3 /gb=AI043796 /ug=Rn.9686 /len=468
29.75	25.5	25.2	40.95	0.847059	1.60588	1.16667	X57018 R.norvegicus FGR mRNA /cds=(215,1768) /gb=X57018 /gi=56145 /ug=Rn.11309 /len=2200
42.35	41.8	64.05	67	1.5124	1.60287	1.01316	rc_AA819643 UI-R-A0-an-f-10-0-UI.s1 Rattus norvegicus cDNA, 3 end /clone=UI-R-A0-an-f-10-0-UI /clone_end=3 /gb=AA819643 /gi=2888907 /ug=Rn.2277 /len=568
48.4	59.25	52.25	94.95	1.07955	1.60253	0.816878	X15467cds RSGARB2 Rat mRNA for GABA(A) receptor beta-2 subunit
106.35	57.2	72	91.65	0.67701	1.60227	1.85927	U65007 Rattus norvegicus hepatocyte growth factor receptor mRNA, complete cds /cds=(0,4148) /gb=U65007 /gi=1679659 /ug=Rn.10617 /len=4189
17.8	62.7	80.15	100.45	4.50281	1.60207	0.283892	rc_AA875132 UI-R-E0-bu-e-04-0-UI.s2 Rattus norvegicus cDNA, 3 end /clone=UI-R-E0-bu-e-04-0-UI /clone_end=3 /gb=AA875132 /gi=2980080 /ug=Rn.22628 /len=523
105.4	91.9	79.85	147.2	0.75759	1.60174	1.1469	M62891 R.norvegicus 3.2.3 antigen protein mRNA, complete cds /cds=(16,687) /gb=M62891 /gi=205722 /ug=Rn.11304 /len=1012
90.7	83.45	99.6	133.55	1.09813	1.60036	1.08688	Rat mixed-tissue library Rattus norvegicus cDNA clone rx01208 3 , mRNA sequence [Rattus norvegicus]
82.55	101.6	96.6	162.55	1.1702	1.5999	0.8125	U03388 RRU03388 Rattus rattus Fisher 344 cyclooxygenase 1 mRNA, complete cds
1658.75	904.1	1265.6	1445.4	0.762984	1.59872	1.8347	U25650 RNU25650 Rattus norvegicus low affinity nerve growth factor receptor precursor (LNGFR) mRNA, partial cds
55.55	38.2	42.6	61.05	0.766877	1.59817	1.45419	X71997 R.norvegicus myr4 mRNA for myosin I heavy chain /cds=(205,3225) /gb=X71997 /gi=516395 /ug=Rn.10376 /len=3762
396.35	468.45	2509.55	748.5	6.33165	1.59782	0.846088	rc_AI176456 EST220041 Rattus norvegicus cDNA, 3 end /clone=ROVBR96 Metallothionein 2A (mt2a)
450.65	360.15	760.4	575.4	1.68734	1.59767	1.25128	D17309 Rat mRNA for delta-4-3-ketosteroid 5-beta-reductase, complete cds /cds=(40,1020) /gb=D17309 /gi=450474 /ug=Rn.18087 /len=3189
145.85	132.8	579.5	212.15	3.97326	1.59752	1.09827	U59510mRNA RNEDN2S01 Rattus norvegicus endothelin-2 gene, exon 1
20.25	14.65	14.95	23.4	0.738272	1.59727	1.38225	D86642 Rattus norvegicus mRNA for FK506-binding protein 12.6, complete cds
30.5	24.95	52.75	39.85	1.72951	1.59719	1.22244	rc_AA818917 UI-R-A0-as-b-04-0-UI.s1 UI-R-A0 Rattus norvegicus cDNA clone UI-R-A0-as-b-04-0-UI 3 similar to sp|Q02827|N4BM_BOVIN NADH-UBIQUINONE OXIDOREDUCTASE SUBUNIT B14.5B (COMPLEX I-B14.5B) (CI-B14.5B) gi|284639|pir||S27227 NADH dehydrogenase (ubiquinone) (EC 1.6.5.3) 14.5K chain - bovine gi|582 (X68647) NADH dehydrogenase (ubiquinone) [Bos taurus], mRNA sequence [Rattus norvegicus]
34.3	42.3	30.75	67.55	0.896501	1.59693	0.810875	U65656 Rattus norvegicus gelatinase A mRNA, complete cds /cds=(291,2279) /gb=U65656 /gi=1813502 /ug=Rn.6422 /len=3040
8.65	6.45	7.3	10.3	0.843931	1.5969	1.34109	rc_AI102814 EST212103 Rattus norvegicus cDNA, 3 end /clone=REMBT20 /clone_end=3 /gb=AI102814 /ug=Rn.11372 /len=585
32.15	30	30.85	47.9	0.959565	1.59667	1.07167	Rat mixed-tissue library Rattus norvegicus cDNA clone rx00101 3 , mRNA sequence [Rattus norvegicus]
12.6	16.85	5.05	26.9	0.400794	1.59644	0.747774	Rat mixed-tissue library Rattus norvegicus cDNA clone rx01675 3 , mRNA sequence [Rattus norvegicus]
68.3	44.45	39.1	70.95	0.572474	1.59618	1.53656	D13912 RATP450 Rat mRNA for cytochrome P-450
12.1	12	13.75	19.15	1.13636	1.59583	1.00833	M92074 Rat troponin I mRNA, complete cds /cds=(54,689) /gb=M92074 /gi=207515 /ug=Rn.6030 /len=786
16.5	33.6	44.6	53.6	2.70303	1.59524	0.491071	rc_AA894233 EST198036 Rattus norvegicus cDNA, 3 end /clone=RSPAT44 /clone_end=3 /gb=AA894233 /gi=3021112 /ug=Rn.1357 /len=511
41.35	19.95	30.85	31.8	0.74607	1.59398	2.07268	X84997mRNA#5 R.norvegicus VCSA1 gene /cds=(86,292) /gb=X84997 /gi=693996 /ug=Rn.9927 /len=700
118.6	83.9	107.05	133.7	0.902614	1.59356	1.41359	E00903cds DAN encoding rat atrial natriuretic factor(ANF)
151	225.25	356.55	358.9	2.36126	1.59334	0.670366	D10729 RATPSRC1 Rat mRNA for proteasome subunit RC1
103.8	47.75	80.6	76.05	0.776493	1.59267	2.17382	M72711 Rat transcriptional repressor of myelin-specific genes (SCIP) mRNA, complete cds /cds=(37,1392) /gb=M72711 /gi=206866 /ug=Rn.11354 /len=2977
379.65	267.2	375.55	425.55	0.989201	1.59263	1.42085	X89696cds RNTPCR06P R.norvegicus mRNA for TPCR06 protein
81.25	84.35	125.15	134.25	1.54031	1.59158	0.963248	rc_AI071299 UI-R-C1-ko-d-03-0-UI.s2 Rattus norvegicus cDNA, 3 end /clone=UI-R-C1-ko-d-03-0-UI /clone_end=3 /gb=AI071299 /ug=Rn.2398 /len=465
3343.15	1542.55	3242.3	2454.45	0.969834	1.59116	2.16729	rc_AI010725 EST205176 Rattus norvegicus cDNA, 3 end /clone=RMUAQ58 /clone_end=3 /gb=AI010725 /ug=Rn.1762 /len=571
35.15	24.2	35.75	38.5	1.01707	1.59091	1.45248	AB000216 Rat mRNA for CCA3, complete cds /cds=(413,3442) /gb=AB000216 /gi=2104557 /ug=Rn.11149 /len=4514
110.15	70	93.5	111.15	0.848842	1.58786	1.57357	S78744 protein S=activated protein C cofactor [rats, liver, mRNA, 3315 nt]
30.5	24.5	34.4	38.9	1.12787	1.58776	1.2449	D28110 RATMAOBP1 Rat mRNA for MOBP (myelin-associated oligodendrocytic basic protein), complete cds, clone rOPRP1
38.9	26.9	42.9	42.7	1.10283	1.58736	1.4461	rc_AI233219 EST229907 Rattus norvegicus cDNA, 3 end /clone=RKIDC35 /clone_end=3 /gb=AI233219 /ug=Rn.6376 /len=717
172.15	92.4	161.85	146.65	0.940168	1.58712	1.8631	rc_AA799760 EST189257 Rattus norvegicus cDNA, 3 end /clone=RHEAF03 /clone_end=3 /gb=AA799760 /gi=2862715 /ug=Rn.1314 /len=598
6.45	6.9	7.15	10.95	1.10853	1.58696	0.934783	Rat mixed-tissue library Rattus norvegicus cDNA clone rz00740 3 , mRNA sequence [Rattus norvegicus]
242.95	139.95	225.05	222	0.926322	1.58628	1.73598	S80118 nude [rats, C57BL/6J, mRNA Partial, 2415 nt]
606.85	702.3	1153	1113.2	1.89998	1.58508	0.864089	M11794cds#2 RATMT12C Rat metallothionein-2 and metallothionein-1 genes, complete cds
18.9	9.75	21.15	15.45	1.11905	1.58462	1.93846	U21087 Rattus norvegicus potassium channel-like protein KATP-2 mRNA, complete cds /cds=(211,1488) /gb=U21087 /gi=706850 /ug=Rn.10185 /len=2125
55.05	33.1	58.6	52.45	1.06449	1.58459	1.66314	U59801 RNU59801 Rattus norvegicus integrin alpha-M (Itgam) mRNA, partial cds
263.2	216.75	511.55	343.25	1.94358	1.58362	1.2143	AF091569 Rattus norvegicus isolate HGL-SP3 olfactory receptor mRNA, partial cds
29.7	14.15	25.65	22.4	0.863636	1.58304	2.09894	AJ006070 RNO6070 Rattus norvegicus mRNA for recombination activation protein (RAG1), partial
118.9	89.05	108.6	140.95	0.913373	1.58282	1.3352	X06656 Rat heart mRNA for gap junction protein connexin43 /cds=(201,1349) /gb=X06656 /gi=55978 /ug=Rn.10346 /len=2768
41.3	30.65	56.85	48.5	1.37651	1.58238	1.34747	Rat mixed-tissue library Rattus norvegicus cDNA clone rx01995 3 , mRNA sequence [Rattus norvegicus]
41.65	22.95	23.05	36.3	0.553421	1.5817	1.81481	rc_H31750 EST106109 Rattus norvegicus cDNA, 3 end /clone=RPCAX36 /clone_end=3 /gb=H31750 /gi=977167 /ug=Rn.15768 /len=332
1610.75	762.65	1719.6	1206.1	1.06758	1.58146	2.11204	rc_AI176170 EST219751 Rattus norvegicus cDNA, 3 end /clone=ROVBL77 /clone_end=3 /gb=AI176170 /ug=Rn.1740 /len=469
107.85	49.3	84.75	77.95	0.785814	1.58114	2.18763	M27902 Rat cardiac specific sodium channel alpha-subunit mRNA, complete cds /cds=(197,6256) /gb=M27902 /gi=206857 /ug=Rn.9915 /len=7545
429.85	278.3	515.15	440	1.19844	1.58103	1.54456	S79778mRNA alpha 2A-adrenergic receptor {promoter} [rats, spleen, insulin-producing cell line RINm5F, Genomic, 2038 nt]
644.8	547.65	680.7	865.7	1.05568	1.58075	1.17739	U90261UTR#1 Rattus norvegicus hypertension-regulated vascular factor-1 (HRVF-1) mRNA, 3 UTR sequence
77.35	76.15	76	120.35	0.982547	1.58043	1.01576	X07636 Rat mRNA for hepatic lectin /cds=(77,982) /gb=X07636 /gi=57066 /ug=Rn.9834 /len=1290
173.55	122.95	177.65	194.1	1.02362	1.57869	1.41155	X89701cds RNTPCR13P R.norvegicus mRNA for TPCR13 protein
9.55	7.95	10	12.55	1.04712	1.57862	1.20126	Rat mixed-tissue library Rattus norvegicus cDNA clone rx00257 3 , mRNA sequence [Rattus norvegicus]
7.65	6.05	8.8	9.55	1.15033	1.57851	1.26446	S74702cds GPR1=G protein-coupled receptor 1 [rats, Genomic, 1167 nt]
53.9	20.15	30.9	31.8	0.573284	1.57816	2.67494	U32372 RNU32372 Rattus norvegicus tyrosine-ester sulfotransferase mRNA, complete cds
26.2	23.9	28	37.7	1.0687	1.57741	1.09623	Y17606 RNO17606 Rattus norvegicus mRNA for potassium channel, alpha subunit (Kv9.1)
34.05	34.05	46.35	53.7	1.36123	1.57709	1	X16555 Rat PRPS2 mRNA for phosphoribosylpyrophosphate synthetase subunit II /cds=(349,1305) /gb=X16555 /gi=56978 /ug=Rn.11320 /len=2697
40.9	20.45	8.75	32.25	0.213936	1.57702	2	Rat mixed-tissue library Rattus norvegicus cDNA clone rx04970 3 , mRNA sequence [Rattus norvegicus]
216.2	104.65	215.3	164.95	0.995837	1.57621	2.06593	rc_AI103874 EST213163 Rattus norvegicus cDNA, 3 end /clone=RHEBU32 /clone_end=3 /gb=AI103874 /gi=3708352 /ug=Rn.1464 /len=437
182.15	133.95	102.3	211.1	0.561625	1.57596	1.35984	rc_AA892551 EST196354 Rattus norvegicus cDNA, 3 end /clone=RKIAS76 /clone_end=3 /gb=AA892551 /gi=3019430 /ug=Rn.14765 /len=112
166.85	112.05	127.25	176.5	0.762661	1.57519	1.48907	Z46374cds RNCMETPO R.norvegicus mRNA for c-met
107.6	75.1	162.05	118.25	1.50604	1.57457	1.43276	X56326cds RNEP1GE R.norvegicus epsilon 1 globin gene
28.2	17.85	51.1	28.1	1.81206	1.57423	1.57983	rc_AA892677 EST196480 Rattus norvegicus cDNA, 3 end /clone=RKIAV66 /clone_end=3 /gb=AA892677 /gi=3019556 /ug=Rn.16261 /len=422
16.75	11.6	11.5	18.25	0.686567	1.57328	1.44397	rc_AA860055 UI-R-E0-bz-g-11-0-UI.s2 Rattus norvegicus cDNA, 3 end /clone=UI-R-E0-bz-g-11-0-UI /clone_end=3 /gb=AA860055 /gi=2949575 /ug=Rn.899 /len=341
170.15	135.4	99.25	213	0.583309	1.57312	1.25665	U47313 RNU47313 Rat R2 cerebellum DDRT-T-PCR Rattus norvegicus cDNA clone LIARCD-4, mRNA sequence [Rattus norvegicus]
41.25	16.6	48.2	26.1	1.16848	1.57229	2.48494	M74776 HAMCBGA Mesocricetus auratus corticosteroid -binding globulin (CBG) mRNA, complete cds
74.6	78.55	151.5	123.45	2.03083	1.57161	0.949714	rc_AI235890 EST232452 Rattus norvegicus cDNA, 3 end /clone=ROVCY28 /clone_end=3 /gb=AI235890 /ug=Rn.14674 /len=387
13.55	37.45	45	58.85	3.32103	1.57143	0.361816	Rat mixed-tissue library Rattus norvegicus cDNA clone rx01880 3 , mRNA sequence [Rattus norvegicus]
46.1	30.05	39.2	47.2	0.850325	1.57072	1.53411	rc_AA891650 EST195453 Rattus norvegicus cDNA, 3 end /clone=RKIAF12 /clone_end=3 /gb=AA891650 /gi=3018529 /ug=Rn.14703 /len=470
228.6	142.6	243.8	223.9	1.06649	1.57013	1.60309	Rat mixed-tissue library Rattus norvegicus cDNA clone rx00687 3 , mRNA sequence [Rattus norvegicus]
20.65	20.05	13.1	31.45	0.634383	1.56858	1.02993	rc_AA893693 EST197496 Rattus norvegicus cDNA, 3 end /clone=RPLAI51 /clone_end=3 /gb=AA893693 /gi=3020572 /ug=Rn.14823 /len=479
65.15	41.25	59.8	64.7	0.917882	1.56848	1.57939	rc_AA799604 EST189101 Rattus norvegicus cDNA, 3 end /clone=RHEAD07 /clone_end=3 /gb=AA799604 /gi=2862559 /ug=Rn.24908 /len=497
58.65	23.45	45.65	36.75	0.778346	1.56716	2.50107	rc_AA859992 UI-R-E0-ca-a-11-0-UI.s1 Rattus norvegicus cDNA, 3 end /clone=UI-R-E0-ca-a-11-0-UI /clone_end=3 /gb=AA859992 /gi=2949512 /ug=Rn.22633 /len=463
154.3	110.15	141.25	172.6	0.915424	1.56695	1.40082	AB017820 Rattus norvegicus mRNA for Klotho, complete cds
105.2	98.3	136.2	154	1.29468	1.56663	1.07019	L14776 Rattus norvegicus cathepsin-related protein mRNA, 3 end /cds=(0,712) /gb=L14776 /gi=894095 /ug=Rn.15481 /len=911
18.55	8.75	14.1	13.7	0.760108	1.56571	2.12	X02741 Rat mRNA for tyrosine aminotransferase (L-tyrosine- 2-oxoglutarate aminotransferase EC 2.6.1.5) /cds=(97,1461) /gb=X02741 /gi=57327 /ug=Rn.9947 /len=2362
100.3	105.65	240.2	165.4	2.39482	1.56555	0.949361	E02223cds cDNA encoding rat endotheline
96.2	67.75	87.9	106.05	0.913721	1.56531	1.41993	U39546 Rattus norvegicus surface protein MCA-32 (MCA-32) mRNA, complete cds /cds=(21,827) /gb=U39546 /gi=1136500 /ug=Rn.10158 /len=1659
12.95	10.35	15.8	16.2	1.22008	1.56522	1.25121	AB008110cds Rattus norvegicus RT1-DOb gene, partial cds
4	2.3	5.9	3.6	1.475	1.56522	1.73913	U36785 Rattus norvegicus putative pheromone receptor VN1 mRNA, complete cds /cds=(269,1216) /gb=U36785 /gi=1039469 /ug=Rn.10226 /len=1386
41.7	20.8	36.8	32.55	0.882494	1.5649	2.00481	rc_AI172620 UI-R-C2p-oh-h-05-0-UI.s1 Rattus norvegicus cDNA, 3 end /clone=UI-R-C2p-oh-h-05-0-UI /clone_end=3 /gb=AI172620 /gi=3712660 /ug=Rn.22394 /len=609
181.4	224.55	311.1	351.2	1.71499	1.56402	0.807838	X05834 Rat fibronectin gene 3 end /cds=(0,71) /gb=X05834 /gi=56161 /ug=Rn.1604 /len=760
197.15	139.15	238.55	217.55	1.20999	1.56342	1.41682	D63704 Rat mRNA for dihydropyrimidinase, complete cds /cds=(94,1653) /gb=D63704 /gi=1378018 /ug=Rn.10586 /len=2091
77.5	65.95	119.45	103.1	1.54129	1.56331	1.17513	rc_AA956507 UI-R-E1-fk-g-08-0-UI.s1 Rattus norvegicus cDNA, 3 end /clone=UI-R-E1-fk-g-08-0-UI /clone_end=3 /gb=AA956507 /ug=Rn.11359 /len=441
259.55	179.6	309.1	280.65	1.19091	1.56264	1.44516	AB003357 Rat mRNA for protein kinase, complete cds
35.25	29.35	36.85	45.85	1.04539	1.56218	1.20102	rc_AA964615 UI-R-C0-gv-c-12-0-UI.s1 Rattus norvegicus cDNA, 3 end /clone=UI-R-C0-gv-c-12-0-UI /clone_end=3 /gb=AA964615 /ug=Rn.10027 /len=536
224.15	152.55	169.05	238.2	0.754182	1.56146	1.46935	rc_AA892173 EST195976 Rattus norvegicus cDNA, 3 end /clone=RKIAN24 /clone_end=3 /gb=AA892173 /gi=3019052 /ug=Rn.14736 /len=368
479.3	297.4	442.5	464.3	0.923221	1.5612	1.61163	rc_AI010580 EST205031 Rattus norvegicus cDNA, 3 end /clone=RMUAO68 /clone_end=3 /gb=AI010580 /ug=Rn.13632 /len=377
57.05	59.75	53.25	93.25	0.933392	1.56067	0.954812	U25802 Rattus norvegicus testicular luteinizing hormone beta subunit (TLHB2) mRNA, complete cds /cds=(1827,2012) /gb=U25802 /gi=904023 /ug=Rn.10108 /len=2390
5	6.6	5.25	10.3	1.05	1.56061	0.757576	Rat mixed-tissue library Rattus norvegicus cDNA clone rx00171 3 , mRNA sequence [Rattus norvegicus]
169.5	147.3	145.9	229.85	0.860767	1.56042	1.15071	rc_AA892014 EST195817 Rattus norvegicus cDNA, 3 end /clone=RKIAK68 /clone_end=3 /gb=AA892014 /gi=3018893 /ug=Rn.3516 /len=421
11.95	25	19.4	39	1.62343	1.56	0.478	rc_AA891288 EST195091 Rattus norvegicus cDNA, 3 end /clone=RHEAS02 /clone_end=3 /gb=AA891288 /gi=3018167 /ug=Rn.16008 /len=398
239.7	187.9	266.7	293.1	1.11264	1.55987	1.27568	X69767 R.norvegicus mRNA for APO-dystrophin-3 /cds=(105,1127) /gb=X69767 /gi=57913 /ug=Rn.10307 /len=1240
132.15	97	158.25	151.3	1.1975	1.55979	1.36237	S75359 bone morphogenetic protein type IA receptor [rats, mRNA, 3167 nt]
30.95	17.6	14.9	27.45	0.481422	1.55966	1.75852	rc_AA893195 EST196998 Rattus norvegicus cDNA, 3 end /clone=RKIBD39 /clone_end=3 /gb=AA893195 /gi=3020074 /ug=Rn.13481 /len=695
813.25	791.75	643.35	1234.75	0.791085	1.55952	1.02716	rc_H31707 EST106035 Rattus norvegicus cDNA, 3 end /clone=RPCAW57 /clone_end=3 /gb=H31707 /gi=977124 /ug=Rn.14585 /len=440
151.75	192.05	135.25	299.4	0.891269	1.55897	0.790159	rc_AA894092 EST197895 Rattus norvegicus cDNA, 3 end /clone=RSPAQ66 /clone_end=3 /gb=AA894092 /gi=3020971 /ug=Rn.17124 /len=652
260.7	168.65	183.6	262.85	0.704258	1.55855	1.5458	M62642 Rat (clone pRHx1) hemopexin mRNA, complete cds /cds=(22,1404) /gb=M62642 /gi=554442 /ug=Rn.2380 /len=1484
52.5	23.55	20.7	36.7	0.394286	1.55839	2.2293	Rat mixed-tissue library Rattus norvegicus cDNA clone rx02711 3 , mRNA sequence [Rattus norvegicus]
9.4	8.15	7.35	12.7	0.781915	1.55828	1.15337	rc_AA799434 EST188931 Rattus norvegicus cDNA, 3 end /clone=RHEAB01 /clone_end=3 /gb=AA799434 /gi=2862389 /ug=Rn.6184 /len=730
4.35	3.05	9.05	4.75	2.08046	1.55738	1.42623	M13646 Rat pregnenolone 16-alpha-carbonitrile-inducible cytochrome P450, complete cds /cds=(66,1580) /gb=M13646 /gi=203827 /ug=Rn.11291 /len=2036
42.05	26.3	47.6	40.95	1.13199	1.55703	1.59886	U75412cds RNU75412 Rattus norvegicus anti-idiotype immunoglobulin M heavy chain gene, partial cds
317.3	183.05	226.6	285	0.714151	1.55695	1.73341	rc_AA893307 EST197110 Rattus norvegicus cDNA, 3 end /clone=RKIBE84 /clone_end=3 /gb=AA893307 /gi=3020186 /ug=Rn.13494 /len=282
116.2	53.3	97.55	82.95	0.839501	1.55629	2.18011	L00981mRNA#1 Rattus norvegicus lymphotoxin (TNF-beta) gene, complete cds, tumor necrosis factor (TNF-alpha) gene, complete cds /cds=(151,759) /gb=L00981 /gi=205253 /ug=Rn.9820 /len=1341
340.7	221.15	355.45	344.1	1.04329	1.55596	1.54058	AF090867 Rattus norvegicus guanosine monophosphate reductase mRNA, complete cds
83.55	55.7	98.8	86.65	1.18253	1.55566	1.5	D13555 Rat mRNA for T cell receptor zeta chain, complete cds /cds=(119,613) /gb=D13555 /gi=467532 /ug=Rn.9997 /len=1686
141.95	141.5	173.55	219.95	1.22261	1.55442	1.00318	AF086758 Rattus norvegicus Na-K-2Cl cotransporter (Nkcc1) mRNA, partial cds
51.3	61.6	42.45	95.7	0.827485	1.55357	0.832792	rc_AA893267 EST197070 Rattus norvegicus cDNA, 3 end /clone=RKIBE29 /clone_end=3 /gb=AA893267 /gi=3020146 /ug=Rn.6937 /len=472
109.05	129	270.3	200.4	2.47868	1.55349	0.845349	D90404 RATCATC Rat mRNA for cathepsin C
145.9	94	157.3	146	1.07814	1.55319	1.55213	S44606 beta-integrin {clone RF-17} [rats, basophilic leukemia cell line RBL, mRNA Partial, 543 nt]
20.5	29.05	34.65	45.1	1.69024	1.5525	0.70568	AF016247 Rattus norveigicus RTK40 homolog (tyro10) mRNA, complete cds
20	26.8	48.75	41.6	2.4375	1.55224	0.746269	Rat mixed-tissue library Rattus norvegicus cDNA clone rx05058 3 , mRNA sequence [Rattus norvegicus]
123.25	124.35	224.3	192.95	1.81988	1.55167	0.991154	X15705cds RNHST70A Rat testis-specific heat shock protein-related gene hst70
65.6	71.2	109.1	110.35	1.66311	1.54986	0.921348	rc_AA891058 EST194861 Rattus norvegicus cDNA, 3 end /clone=RHEAO48 /clone_end=3 /gb=AA891058 /gi=3017937 /ug=Rn.19936 /len=420
60.55	48.8	64.3	75.6	1.06193	1.54918	1.24078	U10995 Rattus norvegicus Wistar orphan receptor COUP-TFI mRNA, complete cds /cds=(474,1733) /gb=U10995 /gi=506761 /ug=Rn.11251 /len=2514
8.3	8.2	12.25	12.7	1.4759	1.54878	1.0122	rc_AA801219 EST190716 Rattus norvegicus cDNA, 3 end /clone=RPLAB29 /clone_end=3 /gb=AA801219 /gi=2864174 /ug=Rn.6696 /len=618
15.25	34.8	20.2	53.85	1.32459	1.54741	0.438218	rc_AI237007 EST233569 Rattus norvegicus cDNA, 3 end /clone=ROVDN50 /clone_end=3 /gb=AI237007 /ug=Rn.4044 /len=496
74.8	69.25	100.8	107.15	1.34759	1.54729	1.08014	M76734 Rat odorant-binding protein (RY2G12) mRNA, complete cds /cds=(48,578) /gb=M76734 /gi=207550 /ug=Rn.11371 /len=732
186.85	130.95	201.05	202.6	1.076	1.54716	1.42688	X76456cds RNAALB R.norvegicus (Sprague Dawley) alpha albumin gene
149.9	183.1	133.35	283.2	0.889593	1.5467	0.818678	rc_AA874784 UI-R-E0-bw-e-07-0-UI.s1 Rattus norvegicus cDNA, 3 end /clone=UI-R-E0-bw-e-07-0-UI /clone_end=3 /gb=AA874784 /gi=2979732 /ug=Rn.3307 /len=483
851.75	554	790.1	856.85	0.92762	1.54666	1.53745	rc_AI013993 EST207548 Rattus norvegicus cDNA, 3 end /clone=RSPBC95 /clone_end=3 /gb=AI013993 /ug=Rn.221 /len=514
23.95	17.75	24.75	27.45	1.0334	1.54648	1.3493	J04423 E coli bioC protein (-5 and -3 represent transcript regions 5 prime and 3 prime respectively)
26.6	16.85	21.65	26.05	0.81391	1.54599	1.57864	D88666 Rat mRNA for PS-PLA1, complete cds /cds=(13,1383) /gb=D88666 /gi=1817555 /ug=Rn.10696 /len=1743
173.9	118.05	150.75	182.5	0.866878	1.54596	1.4731	rc_AA866294 UI-R-A0-ac-f-04-0-UI.s3 Rattus norvegicus cDNA, 3 end /clone=UI-R-A0-ac-f-04-0-UI /clone_end=3 /gb=AA866294 /gi=2961755 /ug=Rn.3047 /len=274
19.2	9.35	13.8	14.45	0.71875	1.54545	2.05348	rc_H31813 EST106240 Rattus norvegicus cDNA, 3 end /clone=RPCAY63 /clone_end=3 /gb=H31813 /gi=977230 /ug=Rn.14595 /len=438
5.3	3.95	7.3	6.1	1.37736	1.5443	1.34177	Rat mixed-tissue library Rattus norvegicus cDNA clone rx04086 3 , mRNA sequence [Rattus norvegicus]
107.5	87.25	103.25	134.7	0.960465	1.54384	1.23209	AF104362 Rattus rattus osteoadherin mRNA, complete cds
49.65	39.45	56.45	60.9	1.13696	1.54373	1.25856	AF034716mRNA Rattus norvegicus CCAAT/enhancer binding protein epsilon (cebpe) gene, complete cds
59.1	28.95	41.9	44.65	0.708968	1.54231	2.04145	M27223 Rat Na+ channel mRNA, 3 end /cds=(0,974) /gb=M27223 /gi=205611 /ug=Rn.9693 /len=2058
520.8	195.65	338.75	301.65	0.650442	1.54178	2.6619	rc_AA800604 EST190101 Rattus norvegicus cDNA, 3 end /clone=RLUAB65 /clone_end=3 /gb=AA800604 /gi=2863559 /ug=Rn.8590 /len=579
25.9	17.3	21	26.65	0.810811	1.54046	1.49711	rc_AA945050 EST200549 Rattus norvegicus cDNA, 3 end /clone=RLIAF78 /clone_end=3 /gb=AA945050 /ug=Rn.2151 /len=445
39.85	46.75	29.15	72	0.731493	1.54011	0.852406	Rat mixed-tissue library Rattus norvegicus cDNA clone rx03411 3 , mRNA sequence [Rattus norvegicus]
17.45	18.1	29	27.85	1.66189	1.53867	0.964088	rc_AI169735 EST215634 Rattus norvegicus cDNA, 3 end /clone=RLIAS62 /clone_end=3 /gb=AI169735 /gi=3709775 /ug=Rn.4845 /len=629
1245.85	1267.2	1145.75	1949.55	0.919653	1.53847	0.983152	X76489cds RNCD9 R.norvegicus (Sprague Dawley) CD9 mRNA for cell surface glycoprotein
96.45	75.8	83.45	116.6	0.865215	1.53826	1.27243	U31203 Rattus norvegicus noggin (NOGGIN) mRNA, partial cds /cds=(0,434) /gb=U31203 /gi=1117818 /ug=Rn.10154 /len=997
39.35	34.75	40.05	53.45	1.01779	1.53813	1.13237	rc_AA799575 EST189072 Rattus norvegicus cDNA, 3 end /clone=RHEAC71 /clone_end=3 /gb=AA799575 /gi=2862530 /ug=Rn.1121 /len=588
91.75	96.3	238.55	147.85	2.6	1.53531	0.952752	rc_AA799410 EST188907 Rattus norvegicus cDNA, 3 end /clone=RHEAA81 /clone_end=3 /gb=AA799410 /gi=2862365 /ug=Rn.3326 /len=612
141.05	109.3	184.5	167.7	1.30805	1.53431	1.29048	rc_AI105448 EST214737 Rattus norvegicus cDNA, 3 end /clone=RKIBK51 /clone_end=3 /gb=AI105448 /gi=3709527 /ug=Rn.888 /len=638
606.8	388.3	548.55	595.7	0.904005	1.53412	1.56271	rc_AI104882 EST214171 Rattus norvegicus cDNA, 3 end /clone=RHECK76 /clone_end=3 /gb=AI104882 /gi=3709128 /ug=Rn.11415 /len=401
7.15	6	18	9.2	2.51748	1.53333	1.19167	U45965 Rattus norvegicus macrophage inflammatory protein-2 precursor, mRNA, complete cds /cds=(33,335) /gb=U45965 /gi=1228140 /ug=Rn.10230 /len=1064
3.6	2.25	2.75	3.45	0.763889	1.53333	1.6	J00774cds RATPSBC12 Rat prostatic steroid-binding protein C1 mRNA exons 2-3, complete cds
31.55	20.55	34.05	31.5	1.07924	1.53285	1.53528	L00981mRNA#2 Rattus norvegicus lymphotoxin (TNF-beta) gene, complete cds, tumor necrosis factor (TNF-alpha) gene, complete cds /cds=(151,759) /gb=L00981 /gi=205253 /ug=Rn.9820 /len=1341
19.15	19.05	24.4	29.2	1.27415	1.53281	1.00525	U47314 RNU47314 Rat R2 cerebellum DDRT-T-PCR Rattus norvegicus cDNA clone LIARCD-5, mRNA sequence [Rattus norvegicus]
25.2	30.35	27.45	46.45	1.08929	1.53048	0.830313	U65486 Rattus norvegicus beta-microseminoprotein precursor (PSP94) mRNA, complete cds /cds=(29,370) /gb=U65486 /gi=1675217 /ug=Rn.10615 /len=544
266.6	168.95	265.15	258.5	0.994561	1.53004	1.57798	AF095576 Rattus norvegicus APS protein mRNA, complete cds
20.65	18.4	27.5	28.15	1.33172	1.52989	1.12228	X14221 Rat mRNA for hydrophobic surfactant associated protein C /cds=(12,596) /gb=X14221 /gi=57286 /ug=Rn.3926 /len=783
135.65	88.2	86.75	134.9	0.639513	1.52948	1.53798	rc_AA893014 EST196817 Rattus norvegicus cDNA, 3 end /clone=RKIBB11 /clone_end=3 /gb=AA893014 /gi=3019893 /ug=Rn.13466 /len=433
77.9	70.35	100.85	107.55	1.29461	1.52878	1.10732	rc_AI044739 UI-R-C1-ki-e-09-0-UI.s1 Rattus norvegicus cDNA, 3 end /clone=UI-R-C1-ki-e-09-0-UI /clone_end=3 /gb=AI044739 /ug=Rn.2155 /len=479
106.5	86.15	126.6	131.7	1.18873	1.52873	1.23622	M26127 RATP45ISF Rat cytochrome P-450 ISF/BNF-G mRNA
492	489.6	514.1	747.65	1.04492	1.52706	1.0049	L26525 Rattus norvegicus tyrosine kinase receptor (Ptk-3) gene, complete cds /cds=(0,2732) /gb=L26525 /gi=432480 /ug=Rn.7807 /len=2733
420.95	264.45	305.55	403.55	0.725858	1.526	1.59179	X53949cds RSGALEM Rat galE mRNA for UDP-galactose 4-epimerase homologue (EC 5.1.3.2)
163.2	171.75	141.35	261.95	0.866115	1.52518	0.950218	rc_AI237654 EST234216 Rattus norvegicus cDNA, 3 end /clone=RPLDB93 /clone_end=3 /gb=AI237654 /ug=Rn.2758 /len=689
152.3	136.85	111.65	208.55	0.733093	1.52393	1.1129	AJ007628 RNO7628 Rattus norvegicus mRNA for ELK channel 1
23.2	38.15	72.6	58.1	3.12931	1.52294	0.608126	D87212 Rat mRNA for NB-2, complete cds /cds=(21,3320) /gb=D87212 /gi=1752642 /ug=Rn.10643 /len=3341
105.35	92.65	127	141.05	1.20551	1.5224	1.13708	rc_AI180410 EST224155 Rattus norvegicus cDNA, 3 end /clone=RSPCX34 /clone_end=3 /gb=AI180410 /ug=Rn.3899 /len=667
173.95	196.6	235.9	299.3	1.35614	1.52238	0.884791	D28498 Rat mRNA for Flt-1 tyrosine kinase receptor, complete cds /cds=(236,4246) /gb=D28498 /gi=511662 /ug=Rn.10239 /len=4734
497.6	230.3	355.35	350.6	0.714128	1.52236	2.16066	rc_AI103838 EST213127 Rattus norvegicus cDNA, 3 end /clone=RHEBT71 /clone_end=3 /gb=AI103838 /ug=Rn.3201 /len=540
42.8	24.15	22.55	36.75	0.526869	1.52174	1.77226	U67863 Rattus norvegicus melanocortin-4 receptor mRNA, complete cds /cds=(147,1145) /gb=U67863 /gi=1565664 /ug=Rn.10620 /len=1640
57.7	64.05	54.35	97.45	0.941941	1.52147	0.900859	rc_AI136118 UI-R-C2p-ny-d-01-0-UI.s1 Rattus norvegicus cDNA, 3 end /clone=UI-R-C2p-ny-d-01-0-UI /clone_end=3 /gb=AI136118 /ug=Rn.11353 /len=392
33.85	15.55	11.5	23.65	0.339734	1.5209	2.17685	AB015637exon#1 Rattus norvegicus gene for alpha(1,2) fucosyltransferase, complete cds
142.75	116.05	201.7	176.45	1.41296	1.52047	1.23007	M11901 RATPRP25 Rat proline-rich salivary protein mRNA, partial cds of clone pRP25
63.55	51.7	48.95	78.6	0.77026	1.52031	1.22921	K02598 Rat kappa-casein mRNA, complete cds /cds=(49,585) /gb=K02598 /gi=203320 /ug=Rn.10746 /len=795
38.45	15.8	26.8	24	0.697009	1.51899	2.43354	L26043 Rat perilipin A mRNA, complete cds /cds=(87,1640) /gb=L26043 /gi=457373 /ug=Rn.9737 /len=2080
148.9	77.75	189.7	118.1	1.27401	1.51897	1.91511	rc_AI230255 EST226950 Rattus norvegicus cDNA, 3 end /clone=REMCU22 /clone_end=3 /gb=AI230255 /ug=Rn.6150 /len=488
56.15	34.4	72	52.25	1.28228	1.5189	1.63227	D11445exon#1-4 RATGROS Rat gene for gro, complete cds
32.55	23.9	24.85	36.3	0.763441	1.51883	1.36192	AB008682 Rattus norvegicus mRNA for FGF-17, complete cds
196.85	217.25	243.95	329.85	1.23927	1.5183	0.906099	rc_AA875455 UI-R-E0-cp-b-09-0-UI.s1 Rattus norvegicus cDNA, 3 end /clone=UI-R-E0-cp-b-09-0-UI /clone_end=3 /gb=AA875455 /gi=2980403 /ug=Rn.2925 /len=515
3.3	4.35	4.85	6.6	1.4697	1.51724	0.758621	L07400 RATIGVEL Rattus norvegicus (hybridoma 56R-9) immunoglobulin rearranged gamma-chain mRNA variable (V) region, partial cds
9.8	6	13.4	9.1	1.36735	1.51667	1.63333	M77362 Rat clone (RLV086) Ig non-productively rearranged lambda-chain mRNA, V-J region /cds=(19,365) /gb=M77362 /gi=204851 /ug=Rn.9990 /len=386
43	30.4	46.15	46.1	1.07326	1.51645	1.41447	rc_AA893216 EST197019 Rattus norvegicus cDNA, 3 end /clone=RKIBD64 /clone_end=3 /gb=AA893216 /gi=3020095 /ug=Rn.9982 /len=649
50.45	20.75	27.8	31.45	0.551041	1.51566	2.43133	Rat mixed-tissue library Rattus norvegicus cDNA clone rx02354 3 , mRNA sequence [Rattus norvegicus]
565.9	374.2	511.1	566.95	0.903163	1.5151	1.51229	rc_AA866240 UI-R-A0-bg-g-05-0-UI.s1 Rattus norvegicus cDNA, 3 end /clone=UI-R-A0-bg-g-05-0-UI /clone_end=3 /gb=AA866240 /gi=2961686 /ug=Rn.3010 /len=291
13.05	10.2	6.9	15.45	0.528736	1.51471	1.27941	M84149 RATIGHVJ Rat IgH chain VJ region mRNA
80.4	38.1	79.9	57.7	0.993781	1.51444	2.11024	AJ002942cds RNAJ2942 Rattus norvegicus mRNA for retinoic acid receptor beta2, partial
56.8	67.85	88.95	102.75	1.56602	1.51437	0.837141	Rat mixed-tissue library Rattus norvegicus cDNA clone rx01420 3 , mRNA sequence [Rattus norvegicus]
188.05	117.35	176.05	177.7	0.936187	1.51427	1.60247	L48060 Rat (clone R3A) lactogen receptor mRNA, complete cds /cds=(100,552) /gb=L48060 /gi=1019650 /ug=Rn.9757 /len=583
152.15	139.8	223.1	211.65	1.46632	1.51395	1.08834	rc_AA818593 UI-R-A0-bc-g-01-0-UI.s1 Rattus norvegicus cDNA, 3 end /clone=UI-R-A0-bc-g-01-0-UI /clone_end=3 /gb=AA818593 /gi=2889332 /ug=Rn.1944 /len=475
1129.55	179.25	314.7	271.3	0.278607	1.51353	6.30153	M64381 RATOLFPROG Rat olfactory protein mRNA, complete cds
40.35	38.95	53.7	58.95	1.33086	1.51348	1.03594	rc_AA925846 UI-R-A1-et-d-10-0-UI.s1 Rattus norvegicus cDNA, 3 end /clone=UI-R-A1-et-d-10-0-UI /clone_end=3 /gb=AA925846 /gi=3072982 /ug=Rn.11344 /len=478
63.05	72.45	91.55	109.65	1.45202	1.51346	0.870255	rc_AA859694 UI-R-E0-bx-f-03-0-UI.s1 Rattus norvegicus cDNA, 3 end /clone=UI-R-E0-bx-f-03-0-UI /clone_end=3 /gb=AA859694 /gi=2949214 /ug=Rn.11493 /len=453
22.65	24.65	30	37.3	1.3245	1.51318	0.918864	rc_AA859509 UI-R-E0-br-a-01-0-UI.s1 Rattus norvegicus cDNA, 3 end /clone=UI-R-E0-br-a-01-0-UI /clone_end=3 /gb=AA859509 /gi=2949029 /ug=Rn.243 /len=452
29.55	28.45	40.35	43.05	1.36548	1.51318	1.03866	U07683 Rattus norvegicus UDP-galactose-ceramide galactosyltransferase mRNA, complete cds /cds=(70,1695) /gb=U07683 /gi=464025 /ug=Rn.9744 /len=4185
240.25	181.45	207.5	274.55	0.863684	1.51309	1.32406	rc_AI234969 EST231531 Rattus norvegicus cDNA, 3 end /clone=ROVCK87 /clone_end=3 /gb=AI234969 /ug=Rn.7066 /len=582
80.2	49.15	61.8	74.35	0.770574	1.51272	1.63174	U78102 Rattus norvegicus krox20 mRNA, complete cds /cds=(329,1741) /gb=U78102 /gi=1685283 /ug=Rn.10625 /len=2952
140.15	115.35	190.45	174.45	1.3589	1.51235	1.215	M76110 RATTTRRAP Rat tartrate-resistant acid phosphatase type 5 mRNA, complete cds
40.45	36.6	42.55	55.35	1.05192	1.5123	1.10519	M37941mRNA RATAMPD10 Rattus norvegicus adenosine monophosphate deaminase 1 (AMPD1) gene, exons 11-13
98.9	71.3	204.95	107.8	2.0723	1.51192	1.3871	U17035 RRU17035 Rattus sp. (mob-1) mRNA, complete cds
120.25	107.7	111.75	162.8	0.929314	1.51161	1.11653	rc_AA859931 UI-R-E0-cg-d-01-0-UI.s1 Rattus norvegicus cDNA, 3 end /clone=UI-R-E0-cg-d-01-0-UI /clone_end=3 /gb=AA859931 /gi=2949451 /ug=Rn.822 /len=506
57.7	60.6	81.15	91.6	1.40641	1.51155	0.952145	U56822 Rattus norvegicus Ly-49.12 antigen mRNA, complete cds /cds=(138,935) /gb=U56822 /gi=1354755 /ug=Rn.10564 /len=1151
222.6	170.5	230.85	257.65	1.03706	1.51114	1.30557	Rat mixed-tissue library Rattus norvegicus cDNA clone rx00189 3 , mRNA sequence [Rattus norvegicus]
28.4	11.75	25.35	17.75	0.892606	1.51064	2.41702	Rat mixed-tissue library Rattus norvegicus cDNA clone rx02795 3 , mRNA sequence [Rattus norvegicus]
142.2	107.3	174	162.05	1.22363	1.51025	1.32526	rc_AI176422 EST220006 Rattus norvegicus cDNA, 3 end /clone=ROVBR53 /clone_end=3 /gb=AI176422 /ug=Rn.4044 /len=430
76.6	47.75	60.75	72.1	0.793081	1.50995	1.60419	rc_AA800840 EST190337 Rattus norvegicus cDNA, 3 end /clone=RLUAM09 /clone_end=3 /gb=AA800840 /gi=2863795 /ug=Rn.6649 /len=447
1053.7	819.7	1271.8	1237.35	1.20698	1.50952	1.28547	rc_AI171630 EST217602 Rattus norvegicus cDNA, 3 end /clone=RMUBN50 /clone_end=3 /gb=AI171630 /gi=3711670 /ug=Rn.3293 /len=708
82.6	50.9	49.35	76.8	0.597458	1.50884	1.62279	rc_AA891233 EST195036 Rattus norvegicus cDNA, 3 end /clone=RHEAQ84 /clone_end=3 /gb=AA891233 /gi=3018112 /ug=Rn.7266 /len=509
49.2	27.55	42.15	41.55	0.856707	1.50817	1.78584	S68578 gonadotropin-releasing hormone receptor [rats, Sprague-Dawley, pituitary, mRNA, 1317 nt]
577.45	357.95	488.85	538.5	0.846567	1.5044	1.61321	AJ012603UTR#1 RNO012603 Rattus norvegicus mRNA for TNF-alpha converting enzyme (TACE)
66.5	51.55	51.05	77.55	0.767669	1.50436	1.29001	rc_AA866485 UI-R-A0-bd-e-03-0-UI.s1 Rattus norvegicus cDNA, 3 end /clone=UI-R-A0-bd-e-03-0-UI /clone_end=3 /gb=AA866485 /gi=2961697 /ug=Rn.3018 /len=406
216.45	192.8	282.65	289.7	1.30584	1.50259	1.12267	X63854 Rat mRNA for transporter polypeptide mtp2 /cds=(89,2200) /gb=X63854 /gi=56718 /ug=Rn.10372 /len=2426
16.35	11.95	14.45	17.95	0.883792	1.50209	1.3682	rc_AA892861 EST196664 Rattus norvegicus cDNA, 3 end /clone=RKIAY21 /clone_end=3 /gb=AA892861 /gi=3019740 /ug=Rn.1992 /len=515
113.45	57.95	116.75	87	1.02909	1.50129	1.95772	X54249mRNA RRATBP1 Rat mRNA for a zinc finger protein AT-BP1, partial cds
45.65	19.85	34.55	29.8	0.756846	1.50126	2.29975	J02942 Rat calcium/calmodulin-dependent protein kinase type II alpha-subunit mRNA, complete cds /cds=(41,1477) /gb=J02942 /gi=206178 /ug=Rn.9746 /len=1510
112.35	85.9	120.95	128.95	1.07655	1.50116	1.30792	rc_AI177161 EST220768 Rattus norvegicus cDNA, 3 end /clone=ROVCB60 /clone_end=3 /gb=AI177161 /ug=Rn.10867 /len=616
94.5	51	80.9	76.55	0.856085	1.50098	1.85294	X63410cds RRHYDSUL R.rattus mRNA for hydroxysteroid sulfotransferase
87.35	59.2	85.1	88.8	0.974242	1.5	1.47551	rc_AI228407 EST225102 Rattus norvegicus cDNA, 3 end /clone=RBRCU35 /clone_end=3 /gb=AI228407 /ug=Rn.3399 /len=496
13.15	13.3	27.8	19.95	2.11407	1.5	0.988722	U39476 Rattus norvegicus p95 Vav (Vav) proto-oncogene mRNA, complete cds /cds=(56,2587) /gb=U39476 /gi=1292903 /ug=Rn.10271 /len=2821
252.65	174.2	316.15	261.25	1.25134	1.49971	1.45034	X89697cds RNTPCR07P R.norvegicus mRNA for TPCR07 protein
75.95	65.75	103.2	98.6	1.35879	1.49962	1.15513	M67465 Rat 3-beta-hydroxysteroid dehydrogenase/delta-5-delta-4-ene-isomerase mRNA, complete cds /cds=(84,1205) /gb=M67465 /gi=204662 /ug=Rn.11311 /len=1947
90.65	63.05	27.1	94.55	0.298952	1.4996	1.43775	rc_AA892010 EST195813 Rattus norvegicus cDNA, 3 end /clone=RKIAK64 /clone_end=3 /gb=AA892010 /gi=3018889 /ug=Rn.2631 /len=476
186.75	87.25	144.1	130.8	0.77162	1.49914	2.1404	D45862 RATOB Rat ob mRNA for ob, complete cds
100.35	102.05	162.55	152.95	1.61983	1.49878	0.983341	Rat mixed-tissue library Rattus norvegicus cDNA clone rx04084 3 , mRNA sequence [Rattus norvegicus]
124.9	76.4	109.4	114.5	0.875901	1.49869	1.63482	rc_AI235747 EST232309 Rattus norvegicus cDNA, 3 end /clone=ROVCW57 /clone_end=3 /gb=AI235747 /ug=Rn.1024 /len=533
82.7	88.15	146.7	132.1	1.77388	1.49858	0.938174	X65953mRNA RNPKFBX1 R.norvegicus gene for 6-phosphofructo-2-kinase/fructose-2,6-bisphosphatase, exon 1
22.55	32.1	38.65	48.1	1.71397	1.49844	0.702492	rc_AA894232 EST198035 Rattus norvegicus cDNA, 3 end /clone=RSPAT41 /clone_end=3 /gb=AA894232 /gi=3021111 /ug=Rn.13522 /len=485
20.15	14.95	34	22.4	1.68734	1.49833	1.34783	M31655 Rat thyroid peroxidase (TPOP) mRNA, 3 end /cds=(0,2312) /gb=M31655 /gi=207434 /ug=Rn.9957 /len=2777
58.95	38.05	41	57	0.695505	1.49803	1.54928	rc_AA875609 UI-R-E0-cv-c-10-0-UI.s1 Rattus norvegicus cDNA, 3 end /clone=UI-R-E0-cv-c-10-0-UI /clone_end=3 /gb=AA875609 /gi=2980557 /ug=Rn.2974 /len=503
85.2	59.95	52.25	89.75	0.613263	1.49708	1.42118	rc_AA875629 UI-R-E0-ct-e-11-0-UI.s1 Rattus norvegicus cDNA, 3 end /clone=UI-R-E0-ct-e-11-0-UI /clone_end=3 /gb=AA875629 /gi=2980577 /ug=Rn.2980 /len=315
19.3	13.2	18.05	19.75	0.935233	1.49621	1.46212	AF061752 Rattus norvegicus msf-1 mRNA, partial cds
148.2	106.95	94.75	160	0.639339	1.49603	1.38569	M94548 Rattus norvegicus hepatic tumor cytochrome P450 (CYP4F1) mRNA, complete cds /cds=(23,1597) /gb=M94548 /gi=203790 /ug=Rn.5722 /len=1977
285.35	161.75	272.25	241.9	0.954091	1.49552	1.76414	S74141 hck=tyrosine kinase [rats, megakaryocytes, mRNA, 1911 nt]
60.5	21.5	18.65	32.15	0.308264	1.49535	2.81395	L36460mRNA RATIL9A Rattus norvegicus IL-9 mRNA fragment
161.75	112.8	148.85	168.65	0.920247	1.49512	1.43395	J02612mRNA RATUDPGT Rat UDP-glucuronosyltransferase mRNA, complete cds
126.3	108	157.35	161.45	1.24584	1.49491	1.16944	S76742 neurotransmitter transporter rB21a [rats, brain, mRNA, 1950 nt]
233.3	145.4	278.4	217.3	1.19331	1.4945	1.60454	U05014 RNU05014 Rattus norvegicus Sprague/Dawley PHAS-I mRNA, complete cds
118.2	104.6	100.85	156.3	0.853215	1.49426	1.13002	M34112 Rat parathyroid hormone-like peptide (PLP) gene /cds=(0,533) /gb=M34112 /gi=206230 /ug=Rn.9750 /len=953
434.1	243.7	451.25	364.1	1.03951	1.49405	1.78129	rc_H33461 EST109481 Rattus norvegicus cDNA, 3 end /clone=RPNAS13 /clone_end=3 /gb=H33461 /gi=978878 /ug=Rn.4252 /len=551
152.9	90.95	77.45	135.85	0.50654	1.49368	1.68114	rc_H33619 EST109790 Rattus norvegicus cDNA, 3 end /clone=ATCC-2004075 /clone_end=3 /gb=H33619 /gi=979036 /ug=Rn.14864 /len=299
59.05	50.15	52.55	74.9	0.889924	1.49352	1.17747	Rat mixed-tissue library Rattus norvegicus cDNA clone rx01620 3 , mRNA sequence [Rattus norvegicus]
464.15	264.7	346.5	395.25	0.746526	1.4932	1.75349	AF110508 Rattus norvegicus endothelial nitric oxide synthase mRNA, partial cds
20.15	17.95	25.1	26.8	1.24566	1.49304	1.12256	M57682 Rat brain calcium channel alpha-1 subunit mRNA, complete cds /cds=(526,5466) /gb=M57682 /gi=206573 /ug=Rn.9826 /len=6978
117.15	80.25	121.9	119.8	1.04055	1.49283	1.45981	S80127 PTH-(1-84)=hypothalamic parathyroid hormone [rats, Sprague-Dawley, mRNA Partial, 671 nt]
75.65	54	54.55	80.6	0.721084	1.49259	1.40093	M20722 RATPRPB Rat proline-rich protein (PRP-2) mRNA, partial cds
26.25	19.9	35.85	29.7	1.36571	1.49246	1.3191	U33500 Rattus norvegicus retinol dehydrogenase type II mRNA, complete cds /cds=(228,1181) /gb=U33500 /gi=1072045 /ug=Rn.3088 /len=1998
450.85	233.7	388.8	348.75	0.862371	1.4923	1.92918	Z78279 R.norvegicus mRNA for collagen alpha1 type I /cds=(0,4361) /gb=Z78279 /gi=2894105 /ug=Rn.2953 /len=5721
79	56.2	87.55	83.85	1.10823	1.49199	1.40569	rc_AA893495 EST197298 Rattus norvegicus cDNA, 3 end /clone=RLIAD19 /clone_end=3 /gb=AA893495 /gi=3020374 /ug=Rn.2374 /len=656
374.55	252.3	409.75	376.35	1.09398	1.49168	1.48454	rc_AA859502 UI-R-E0-bv-h-03-0-UI.s1 Rattus norvegicus cDNA, 3 end /clone=UI-R-E0-bv-h-03-0-UI /clone_end=3 /gb=AA859502 /gi=2949022 /ug=Rn.239 /len=472
184	214.9	227.5	320.55	1.23641	1.49162	0.856212	rc_AA800790 EST190287 Rattus norvegicus cDNA, 3 end /clone=RLUAL48 /clone_end=3 /gb=AA800790 /gi=2863745 /ug=Rn.23464 /len=528
191.5	179.6	159.4	267.8	0.832376	1.49109	1.06626	rc_AA866404 UI-R-A0-aj-h-02-0-UI.s3 Rattus norvegicus cDNA, 3 end /clone=UI-R-A0-aj-h-02-0-UI /clone_end=3 /gb=AA866404 /gi=2961865 /ug=Rn.3094 /len=517
60.15	44.2	45.95	65.9	0.763924	1.49095	1.36086	rc_AA893691 EST197494 Rattus norvegicus cDNA, 3 end /clone=RPLAI48 /clone_end=3 /gb=AA893691 /gi=3020570 /ug=Rn.14822 /len=475
43.25	33	47	49.2	1.08671	1.49091	1.31061	AF061957 Rattus norvegicus potassium channel (elk1) mRNA, complete cds
18.75	16.3	17.25	24.3	0.92	1.4908	1.15031	AF016297 Rattus norvegicus neuropilin-2 mRNA, complete cds /cds=(311,3088) /gb=AF016297 /gi=2367640 /ug=Rn.10816 /len=3371
217.45	153.2	158.55	228.35	0.729133	1.49054	1.41939	L14322exon RATPHOSPHO Rattus norvegicus phospholipase C-beta1 gene, complete exon
228.9	149.05	201.5	222.1	0.880297	1.4901	1.53573	U47014 RNU47014 Rattus norvegicus pro-protein convertase 5 isoform B (Pcsk5) mRNA, partial cds
202.05	153.8	188.1	229.1	0.930958	1.4896	1.31372	U67207 RNU67207 Rattus norvegicus leptin receptor (OB-R) mRNA, partial cds
15.05	9.5	21.2	14.15	1.40864	1.48947	1.58421	rc_AA894027 EST197830 Rattus norvegicus cDNA, 3 end /clone=RPLAO72 /clone_end=3 /gb=AA894027 /gi=3020906 /ug=Rn.21427 /len=407
18.3	59.25	44.25	88.25	2.41803	1.48945	0.308861	U33847 Rattus norvegicus ksGC mRNA, complete cds /cds=(103,1404) /gb=U33847 /gi=1166527 /ug=Rn.10198 /len=2934
16.95	56.2	46.75	83.7	2.75811	1.48932	0.301601	rc_AA818983 UI-R-A0-ao-e-04-0-UI.s1 Rattus norvegicus cDNA, 3 end /clone=UI-R-A0-ao-e-04-0-UI /clone_end=3 /gb=AA818983 /gi=2888569 /ug=Rn.11413 /len=446
760	873.45	1084.7	1300.35	1.42724	1.48875	0.870113	rc_AA859663 UI-R-E0-bs-c-07-0-UI.s1 Rattus norvegicus cDNA, 3 end /clone=UI-R-E0-bs-c-07-0-UI /clone_end=3 /gb=AA859663 /gi=2949183 /ug=Rn.41 /len=353
179.95	117.15	131.45	174.4	0.730481	1.48869	1.53606	AF000139 RNAF000139 Rattus norvegicus 25-hydroxyvitamin D 1-hydroxylase (CYP1) mRNA, complete cds
91.75	74.4	116.85	110.75	1.27357	1.48858	1.2332	E04239cds Rat choline kinase gene
94.2	49.15	49.8	73.15	0.528662	1.4883	1.91658	AB007689 Rattus norvegicus mRNA for Vesl-2, complete cds
22.45	18.85	11.1	28.05	0.494432	1.48806	1.19098	D84486 RAT3CDNAB Rat PMSG-induced ovarian mRNA, 3 sequence, N3
59.4	44.7	79.65	66.5	1.34091	1.4877	1.32886	rc_AA891595 EST195398 Rattus norvegicus cDNA, 3 end /clone=RKIAE40 /clone_end=3 /gb=AA891595 /gi=3018474 /ug=Rn.22699 /len=471
116.4	39.5	84.05	58.75	0.722079	1.48734	2.94684	rc_H31342 EST105294 Rattus norvegicus cDNA, 3 end /clone=RPCAH74 /clone_end=3 /gb=H31342 /gi=976759 /ug=Rn.14563 /len=362
98.75	82.3	108.95	122.4	1.10329	1.48724	1.19988	L12138 RATTHYSYN Rattus rattus thymidylate synthase mRNA, complete cds
75.9	62.4	89.7	92.8	1.18182	1.48718	1.21635	AJ011115 RNO011115 Rattus norvegicus mRNA for endothelial nitric oxide synthase, 5 region, partial
6.3	3.9	13.25	5.8	2.10317	1.48718	1.61538	AF091579 Rattus norvegicus isolate EVA-TD1 olfactory receptor mRNA, partial cds
313.7	277.05	212.5	412	0.677399	1.4871	1.13229	D17469 Rat mRNA for thyrotropin releasing hormone receptor, complete cds /cds=(304,1542) /gb=D17469 /gi=464199 /ug=Rn.9962 /len=3687
178.4	154.4	200.8	229.6	1.12556	1.48705	1.15544	rc_AI009338 EST203789 Rattus norvegicus cDNA, 3 end /clone=RHEBD59 /clone_end=3 /gb=AI009338 /ug=Rn.8345 /len=408
247.45	155.65	279	231.3	1.1275	1.48603	1.58978	U80076 Rattus norvegicus RIN1 mRNA, complete cds /cds=(135,2531) /gb=U80076 /gi=1724121 /ug=Rn.16006 /len=2548
328.75	314.3	431.15	467	1.31148	1.48584	1.04598	S79676 interleukin-1 beta-converting enzyme [rats, mRNA Partial, 458 nt]
30.6	11.55	22.05	17.15	0.720588	1.48485	2.64935	rc_AA946542 EST202041 Rattus norvegicus cDNA, 3 end /clone=RSPAZ69 /clone_end=3 /gb=AA946542 /gi=3106458 /ug=Rn.1928 /len=637
42.85	31.25	35.2	46.4	0.82147	1.4848	1.3712	U89514 Rattus norvegicus calpain large subunit (nCL-4) mRNA, partial cds /cds=(0,2024) /gb=U89514 /gi=2358261 /ug=Rn.10804 /len=2195
11.65	13	15.2	19.3	1.30472	1.48462	0.896154	M80633 Rat adenylyl cyclase type (IV) mRNA, complete cds /cds=(109,3303) /gb=M80633 /gi=202675 /ug=Rn.1904 /len=3357
52.25	56.55	58.45	83.95	1.11866	1.48453	0.923961	U57062 Rattus norvegicus natural killer cell protease 4 (RNKP-4) mRNA, complete cds /cds=(9,755) /gb=U57062 /gi=1470061 /ug=Rn.10533 /len=868
2248.85	1988.75	1973.9	2951.9	0.877738	1.4843	1.13079	S59158 glutamate transporter [rats, forebrain, mRNA, 3864 nt]
87.95	85.55	105.95	126.9	1.20466	1.48334	1.02805	M35601 Rat alpha-fibrinogen mRNA, 3 end /cds=(0,281) /gb=M35601 /gi=204139 /ug=Rn.5500 /len=511
236	250.9	139.65	372.1	0.591737	1.48306	0.940614	X08056cds RNGAMT Rat gene for guanidinoacetate methyltransferase (EC 2.1.1.2)
104.95	106.85	101.75	158.45	0.969509	1.48292	0.982218	rc_H33660 EST109859 Rattus norvegicus cDNA, 3 end /clone=RPNAW03 /clone_end=3 /gb=H33660 /gi=979077 /ug=Rn.3331 /len=389
169.7	142.1	176.45	210.65	1.03978	1.48241	1.19423	AF052695 Rattus norvegicus cell cycle protein p55CDC gene, complete cds /cds=(192,1691) /gb=AF052695 /gi=3088631 /ug=Rn.9262 /len=1777
155.6	107.75	102.1	159.65	0.65617	1.48167	1.44408	U01022 Rattus norvegicus Huntington s disease mRNA, partial cds
53.7	35.1	43.1	52	0.802607	1.48148	1.52991	AB012210 Rattus norvegicus mRNA for SENR, complete cds
949.35	584.15	836	865.35	0.880603	1.48138	1.62518	rc_AA799525 EST189022 Rattus norvegicus cDNA, 3 end /clone=RHEAC13 /clone_end=3 /gb=AA799525 /gi=2862480 /ug=Rn.1099 /len=573
374.45	289.3	328.8	428.5	0.878088	1.48116	1.29433	rc_AA891037 EST194840 Rattus norvegicus cDNA, 3 end /clone=RHEAO17 /clone_end=3 /gb=AA891037 /gi=3017916 /ug=Rn.16548 /len=401
9632.7	7399.2	9309.25	10958.8	0.966422	1.48108	1.30186	rc_AA892248 EST196051 Rattus norvegicus cDNA, 3 end /clone=RKIAO18 /clone_end=3 /gb=AA892248 /gi=3019127 /ug=Rn.2277 /len=587
8.9	7.9	8.2	11.7	0.921348	1.48101	1.12658	Rat mixed-tissue library Rattus norvegicus cDNA clone rx00663 3 , mRNA sequence [Rattus norvegicus]
4.6	3.95	7.55	5.85	1.6413	1.48101	1.16456	M57705 Rat truncated thyroid peroxidase mRNA, 3 end /cds=(0,141) /gb=M57705 /gi=207325 /ug=Rn.9957 /len=237
152.05	94.1	140.85	139.35	0.92634	1.48087	1.61583	Z34004exon RNGRHR3 R.norvegicus (Sprague Dawley) mRNA for growth hormone-releasing hormone alternate exon 1
83	71.85	108.45	106.4	1.30663	1.48086	1.15518	Rat mixed-tissue library Rattus norvegicus cDNA clone rx05080 3 , mRNA sequence [Rattus norvegicus]
87.45	74.35	89.35	110.05	1.02173	1.48016	1.17619	M76534cds RATCXN33A Rat gap juction structural protein, connexin (CXN-33) gene, complete cds
77.45	66.65	77.45	98.65	1	1.48012	1.16204	rc_AA900989 UI-R-E0-dj-f-03-0-UI.s1 Rattus norvegicus cDNA, 3 end /clone=UI-R-E0-dj-f-03-0-UI /clone_end=3 /gb=AA900989 /gi=3036343 /ug=Rn.1330 /len=497
95.1	28.85	65.35	42.7	0.687171	1.48007	3.29636	rc_H33120 EST108818 Rattus norvegicus cDNA, 3 end /clone=RPNAH55 /clone_end=3 /gb=H33120 /gi=978537 /ug=Rn.14627 /len=377
145.45	131.65	202	194.85	1.38879	1.48006	1.10482	rc_AA817764 UI-R-A0-ad-b-11-0-UI.s1 Rattus norvegicus cDNA, 3 end /clone=UI-R-A0-ad-b-11-0-UI /clone_end=3 /gb=AA817764 /gi=2887644 /ug=Rn.24160 /len=534
77.35	43.25	64.2	64	0.829994	1.47977	1.78844	D14076 Rat mRNA for testicular dynamin, complete cds /cds=(130,2676) /gb=D14076 /gi=391871 /ug=Rn.11191 /len=2905
114.1	214.9	351.5	317.85	3.08063	1.47906	0.530945	D90404 RATCATC Rat mRNA for cathepsin C
57.15	40.45	48.95	59.8	0.856518	1.47837	1.41286	M10094 Rat MHC class I truncated cell surface antigen mRNA /cds=(0,320) /gb=M10094 /gi=205412 /ug=Rn.3577 /len=628
128	106.65	156.95	157.65	1.22617	1.4782	1.20019	D42145 RATUKATP1 Rat mRNA for ATP-sensitive potasium channel uKATP-1, complete cds
179.65	159.05	260.05	235	1.44754	1.47752	1.12952	rc_AA893933 EST197736 Rattus norvegicus cDNA, 3 end /clone=RPLAN64 /clone_end=3 /gb=AA893933 /gi=3020812 /ug=Rn.14838 /len=451
4	3.15	8.25	4.65	2.0625	1.47619	1.26984	M31603 Rat parathyroid-like peptide mRNA, complete cds /cds=(74,607) /gb=M31603 /gi=206486 /ug=Rn.9750 /len=1087
76.85	221.5	336.75	326.95	4.38191	1.47607	0.346953	Rat mixed-tissue library Rattus norvegicus cDNA clone rx02103 3 , mRNA sequence [Rattus norvegicus]
172.65	166.8	272.6	246.2	1.57892	1.47602	1.03507	U33541cds RNP4502B1 Rattus norvegicus cytochrome P450 (CYP2B16P) pseudogene, exon 1
27.7	22.6	38.4	33.35	1.38628	1.47566	1.22566	AF016181 Rattus norvegicus putative pheromone receptor (Go-VN4) mRNA, complete cds /cds=(125,2725) /gb=AF016181 /gi=2367610 /ug=Rn.10809 /len=4450
321.25	217.55	306.75	320.9	0.954864	1.47506	1.47667	rc_AA875639 UI-R-E0-ct-f-10-0-UI.s1 Rattus norvegicus cDNA, 3 end /clone=UI-R-E0-ct-f-10-0-UI /clone_end=3 /gb=AA875639 /gi=2980587 /ug=Rn.2986 /len=407
128.5	135.8	225.5	200.3	1.75486	1.47496	0.946244	AB015308 Rattus norvegicus mRNA for GTP binding protein alpha 15, complete cds
93.05	78.15	92.35	115.15	0.992477	1.47345	1.19066	AJ002424cds RNAJ2424 Rattus norvegicus mRNA for p65 protein
677.1	443	589.5	652.7	0.870625	1.47336	1.52844	X93591cds RNMSH2 R.norvegicus mRNA for mismatch repair protein, MSH2
49.35	71.55	89.7	105.4	1.81763	1.4731	0.689727	AF041107 Rattus norvegicus tulip 2 mRNA, complete cds /cds=(266,2866) /gb=AF041107 /gi=2792495 /ug=Rn.10887 /len=3344
19.25	11.1	7.15	16.35	0.371429	1.47297	1.73423	rc_AA875390 UI-R-E0-co-g-04-0-UI.s1 Rattus norvegicus cDNA, 3 end /clone=UI-R-E0-co-g-04-0-UI /clone_end=3 /gb=AA875390 /gi=2980338 /ug=Rn.2901 /len=410
36.8	15.6	36.65	22.95	0.995924	1.47115	2.35897	Rat mixed-tissue library Rattus norvegicus cDNA clone rx02102 3 , mRNA sequence [Rattus norvegicus]
7.6	6.9	9.35	10.15	1.23026	1.47101	1.10145	Rat mixed-tissue library Rattus norvegicus cDNA clone rx01251 3 , mRNA sequence [Rattus norvegicus]
122.7	63.2	104.1	92.95	0.848411	1.47073	1.94146	U94321 RNU94321 Rattus norvegicus growth hormone secretagogue receptor type 1a mRNA, complete cds
48.5	52.55	70.25	77.25	1.44845	1.47003	0.922931	AF091563 Rattus norvegicus isolate QIL-LD1 olfactory receptor mRNA, partial cds
152.3	74.2	212.15	109.05	1.39297	1.46968	2.05256	X07285cds RNGFBF Rat mRNA for basic fibroblast growth factor
178.8	166.35	212.25	244.35	1.18708	1.46889	1.07484	AF022774 Rattus norvegicus rabphilin-3a related protein mRNA, complete cds /cds=(41,949) /gb=AF022774 /gi=2766603 /ug=Rn.10986 /len=1934
94.05	65.1	76.55	95.6	0.813929	1.46851	1.4447	X60660mRNA RRRY2G5 R.rattus RY2G5 mRNA for a potential ligand-binding protein
218.6	198.7	184.55	291.7	0.844236	1.46804	1.10015	U38376 Rattus norvegicus cytosolic phospholipase A2 mRNA, complete cds /cds=(172,2430) /gb=U38376 /gi=1143304 /ug=Rn.10162 /len=2838
205.7	205.55	213.2	301.75	1.03646	1.46801	1.00073	rc_AA800782 EST190279 Rattus norvegicus cDNA, 3 end /clone=RLUAL38 /clone_end=3 /gb=AA800782 /gi=2863737 /ug=Rn.3621 /len=554
94.25	79.05	314.15	115.9	3.33316	1.46616	1.19228	X17053mRNA RATJE Rat immediate-early serum-responsive JE gene
52	35.95	43.3	52.7	0.832692	1.46592	1.44645	Rat mixed-tissue library Rattus norvegicus cDNA clone rx01189 3 , mRNA sequence [Rattus norvegicus]
95.95	48.55	86.75	71.15	0.904117	1.4655	1.97631	Y00156cds RNUDPGT Rat mRNA for hepatic microsomal UDP-glucuronosyltransferase (UDPGT)
10.5	37.5	10.7	54.95	1.01905	1.46533	0.28	D28753 RATCDK2A Rat mRNA for cyclin dependent kinase 2-alpha
408.85	215.8	320.7	316.2	0.784395	1.46525	1.89458	U41853 Rattus norvegicus 150 kDa oxygen regulated protein (ORP150) mRNA, complete cds /cds=(202,3201) /gb=U41853 /gi=1480452 /ug=Rn.10542 /len=3252
16.95	15.8	18.5	23.15	1.09145	1.46519	1.07278	L00088expanded_cds#2 Rat fast myosin alkali light chain /cds=(75,527) /gb=L00088 /gi=205473 /ug=Rn.6647 /len=810
126.8	120.85	185.8	177	1.4653	1.46463	1.04923	rc_AA800004 EST189501 Rattus norvegicus cDNA, 3 end /clone=RHEAI19 /clone_end=3 /gb=AA800004 /gi=2862959 /ug=Rn.6269 /len=649
484.5	312	388.85	456.65	0.80258	1.46362	1.55288	U33314 Rattus norvegicus serine/threonine kinase beta-PAK mRNA, complete cds /cds=(60,1694) /gb=U33314 /gi=1039424 /ug=Rn.10128 /len=2157
174.5	105.8	128.65	154.7	0.737249	1.46219	1.64934	X62950mRNA RNPBUS30 R.norvegicus mRNA (pBUS30) with repetitive elements
93.35	118.9	117.15	173.8	1.25495	1.46173	0.785114	rc_AI070142 UI-R-Y0-lu-g-08-0-UI.s1 Rattus norvegicus cDNA, 3 end /clone=UI-R-Y0-lu-g-08-0-UI /clone_end=3 /gb=AI070142 /ug=Rn.9732 /len=539
212.95	120.1	123.25	175.55	0.578774	1.4617	1.77311	rc_AA892049 EST195852 Rattus norvegicus cDNA, 3 end /clone=RKIAL20 /clone_end=3 /gb=AA892049 /gi=3018928 /ug=Rn.15656 /len=531
115.75	73.1	100.65	106.85	0.869546	1.4617	1.58345	M14776 RATCY45AB Rat cytochrome P-450 PB-1 mRNA, partial cds
6.3	6.5	5.95	9.5	0.944444	1.46154	0.969231	M24537B subtilis pheB, pheA genes corresponding to nucleotides 2017-3334 of M24537 (-5, -M, -3 represent transcript regions 5 prime, Middle, and 3 prime respectively)
107.15	70.4	63.2	102.85	0.589827	1.46094	1.52202	D63704 Rat mRNA for dihydropyrimidinase, complete cds /cds=(94,1653) /gb=D63704 /gi=1378018 /ug=Rn.10586 /len=2091
101.45	72.9	145.85	106.5	1.43765	1.46091	1.39163	rc_AA799465 EST188962 Rattus norvegicus cDNA, 3 end /clone=RHEAB36 /clone_end=3 /gb=AA799465 /gi=2862420 /ug=Rn.6188 /len=644
203.45	153.25	199.8	223.85	0.982059	1.46069	1.32757	rc_AI070967 UI-R-C2-na-d-08-0-UI.s1 Rattus norvegicus cDNA, 3 end /clone=UI-R-C2-na-d-08-0-UI /clone_end=3 /gb=AI070967 /ug=Rn.10123 /len=448
114.45	92.2	111.8	134.65	0.976846	1.46041	1.24132	rc_AA875028 UI-R-E0-cb-g-11-0-UI.s1 Rattus norvegicus cDNA, 3 end /clone=UI-R-E0-cb-g-11-0-UI /clone_end=3 /gb=AA875028 /gi=2979976 /ug=Rn.12908 /len=491
93.6	62.9	90.6	91.85	0.967949	1.46025	1.48808	AB013453 Rattus norvegicus mRNA for NaPi-2 alpha, complete cds
423	383	572.5	558.95	1.35343	1.4594	1.10444	J05132 Rat 3-methylcholanthrene-inducible truncated UDP-glucuronosyltransferase mRNA, complete cds /cds=(262,1506) /gb=J05132 /gi=207602 /ug=Rn.11197 /len=2484
226.1	135.2	260.75	197.3	1.15325	1.45932	1.67234	rc_H31842 EST106329 Rattus norvegicus cDNA, 3 end /clone=RPCAZ49 /clone_end=3 /gb=H31842 /gi=977259 /ug=Rn.14599 /len=377
10.3	8.6	8.3	12.55	0.805825	1.4593	1.19767	M16624 Rat pancreatic cationic trypsinogen mRNA, comlete cds /cds=(0,743) /gb=M16624 /gi=206498 /ug=Rn.9817 /len=821
17	35.6	56.25	51.95	3.30882	1.45927	0.477528	Rat mixed-tissue library Rattus norvegicus cDNA clone rx00916 3 , mRNA sequence [Rattus norvegicus]
217.65	164.65	162.15	240.25	0.745003	1.45916	1.32189	rc_AI013129 EST207804 Rattus norvegicus cDNA, 3 end /clone=RSPBG93 /clone_end=3 /gb=AI013129 /ug=Rn.10375 /len=418
102.95	45.85	92.2	66.9	0.89558	1.45911	2.24537	M74898cds RATKCH Rat potassium channel protein mRNA, partial cds
1155.7	1303.85	1441	1902.05	1.24686	1.4588	0.886375	rc_AI231807 EST228495 Rattus norvegicus cDNA, 3 end /clone=RHECO52 /clone_end=3 /gb=AI231807 /ug=Rn.1905 /len=607
55.1	44.6	43.45	65.05	0.788566	1.45852	1.23543	X62894 R.rattus mRNA skeletal muscle chloride channel /cds=(83,3067) /gb=X62894 /gi=57744 /ug=Rn.10440 /len=3197
12.5	7.2	9.7	10.5	0.776	1.45833	1.73611	Y10258cds RSKET Rattus sp. mRNA for DNA binding protein, KET
6	4.15	4.15	6.05	0.691667	1.45783	1.44578	M22359mRNA RATA1I3A2 Rat plasma proteinase inhibitor alpha-1-inhibitor III mRNA, 3 end
32.55	43.65	45.7	63.6	1.40399	1.45704	0.745704	U03699completeSeq Rattus norvegicus Sprague Dawley inducible nitric oxide synthase (NOS) mRNA, complete cds /cds=UNKNOWN /gb=U03699 /gi=430718 /ug=Rn.10400 /len=3943
129.65	84.65	74.9	123.3	0.577709	1.45659	1.5316	rc_AA892645 EST196448 Rattus norvegicus cDNA, 3 end /clone=RKIAV28 /clone_end=3 /gb=AA892645 /gi=3019524 /ug=Rn.22731 /len=503
83.5	96.7	122.5	140.8	1.46707	1.45605	0.863495	S81924 Otx1=homeobox [rats, telencephalon, mRNA Partial, 444 nt]
62.35	51.1	37.05	74.4	0.594226	1.45597	1.22016	D00698 RATIGF1A Rat insulin-like growth factor I mRNA
17.7	13.05	18.1	19	1.0226	1.45594	1.35632	D26500 RATDLP9A Rat mRNA for dynein-like protein 9A, partial cds
170.25	118	218.2	171.8	1.28164	1.45593	1.4428	D10757 RATPRORR12 Rat mRNA for proteasome subunit R-RING12, complete cds
46.15	25.45	27.1	37.05	0.587216	1.4558	1.81336	U67914 Rattus norvegicus mast cell carboxypeptidase A precursor (R-CPA) mRNA, partial cds /cds=(0,1240) /gb=U67914 /gi=1698707 /ug=Rn.10700 /len=1427
9.6	18.65	23.45	27.15	2.44271	1.45576	0.514745	rc_H33075 EST108725 Rattus norvegicus cDNA, 3 end /clone=RPNAG42 /clone_end=3 /gb=H33075 /gi=978492 /ug=Rn.14620 /len=359
170.5	117.4	179.7	170.9	1.05396	1.45571	1.4523	AB012933 Rattus norvegicus mRNA for acyl-CoA synthetase 5, complete cds
11.15	7.9	10.95	11.5	0.982063	1.4557	1.41139	Rat mixed-tissue library Rattus norvegicus cDNA clone rx04471 3 , mRNA sequence [Rattus norvegicus]
218.25	277.55	291.8	403.95	1.337	1.45541	0.786345	rc_AA892559 EST196362 Rattus norvegicus cDNA, 3 end /clone=RKIAS87 /clone_end=3 /gb=AA892559 /gi=3019438 /ug=Rn.6067 /len=650
72	57	115.65	82.95	1.60625	1.45526	1.26316	U11071 RNPABPR2 Rattus norvegicus Sprague-Dawley polyadenylate-binding protein-related protein mRNA, 3 end
5.95	16.6	8.5	24.15	1.42857	1.45482	0.358434	rc_AA894029 EST197832 Rattus norvegicus cDNA, 3 end /clone=RPLAO74 /clone_end=3 /gb=AA894029 /gi=3020908 /ug=Rn.13512 /len=498
165.25	128.25	207.9	186.55	1.25809	1.45458	1.2885	AB007689 Rattus norvegicus mRNA for Vesl-2, complete cds
81.1	74.6	98.35	108.5	1.2127	1.45442	1.08713	M99223 Rattus norvegicus calcium transporting ATPase mRNA, complete cds /cds=UNKNOWN /gb=M99223 /gi=203644 /ug=Rn.10833 /len=3457
63.95	61.95	58.95	90.1	0.921814	1.4544	1.03228	M32016 Rat lysosomal membrane glycoprotein type B (lgp-B) mRNA, 3 end /cds=(0,1181) /gb=M32016 /gi=205168 /ug=Rn.1722 /len=1581
90.9	68.1	33.15	98.95	0.364686	1.45301	1.3348	rc_AA818403 UI-R-A0-at-h-12-0-UI.s1 UI-R-A0 Rattus norvegicus cDNA clone UI-R-A0-at-h-12-0-UI 3 similar to gb|U39207|RNU39207 Rattus norvegicus cytochrome P450 4F5 (CYP4F5) mRNA, complete cds, mRNA sequence [Rattus norvegicus]
6.65	5.85	9.8	8.5	1.47368	1.45299	1.13675	M60388 Rattus hemiferrin mRNA, complete cds /cds=(26,676) /gb=M60388 /gi=204583 /ug=Rn.10947 /len=842
93.3	88.7	113.9	128.85	1.22079	1.45265	1.05186	D00833 Rattus norvegicus GlyRalpha1 mRNA for glycine receptor alpha 1, complete cds /cds=(184,1533) /gb=D00833 /gi=220750 /ug=Rn.10109 /len=2125
151.25	97.6	115.15	141.75	0.761322	1.45236	1.54969	M63926mRNA RATLHHCG09 Rattus norvegicus luteinizing hormone receptor (LH receptor) gene, exon 10 and 5 end CDS
211.85	123.1	144.65	178.75	0.682794	1.45207	1.72096	M87786 RATIGCD2L Rat (hybridoma YTH655) immunolglobulin light chain variable region, complementarity-determining regions mRNA, partial cds
38	21.7	32.55	31.5	0.856579	1.45161	1.75115	M82845 Rattus norvegicus peptidylglycine alpha-amidating monooxygenase-5 (PAM) mRNA, complete cds /cds=(51,989) /gb=M82845 /gi=205985 /ug=Rn.1121 /len=2096
30.95	54	34.2	78.35	1.10501	1.45093	0.573148	rc_AI105076 EST214365 Rattus norvegicus cDNA, 3 end /clone=RHECN34 /clone_end=3 /gb=AI105076 /ug=Rn.4293 /len=706
103.7	80.3	77	116.5	0.742527	1.45081	1.29141	AB015724 Rattus norvegicus mRNA for nuclear receptor binding factor-1, complete cds
143.4	93.85	150.55	136.15	1.04986	1.45072	1.52797	U57501 RNU57501 Rattus norvegicus protein tyrosine phosphatase gamma mRNA, partial cds
12.95	10.1	9.9	14.65	0.764479	1.4505	1.28218	rc_AA800235 EST189732 Rattus norvegicus cDNA, 3 end /clone=RHEAM77 /clone_end=3 /gb=AA800235 /gi=2863190 /ug=Rn.16900 /len=569
44.4	30.9	37.35	44.8	0.841216	1.44984	1.43689	M32757cds RATINHBBB2 Rat inhibin beta-B-subunit gene, exon 2
169	111.3	147.9	161.35	0.875148	1.44969	1.51842	X94769cds RRCHDH R.rattus RRCHDH mRNA (3 -end) for choline dehydrogenase
24.7	11.35	9.65	16.45	0.390688	1.44934	2.17621	rc_AI069982 UI-R-C1-lp-b-03-0-UI.s1 Rattus norvegicus cDNA, 3 end /clone=UI-R-C1-lp-b-03-0-UI /clone_end=3 /gb=AI069982 /ug=Rn.10871 /len=328
136.9	121.95	137.5	176.7	1.00438	1.44895	1.12259	rc_AI102411 EST211700 Rattus norvegicus cDNA, 3 end /clone=RBRCD21 /clone_end=3 /gb=AI102411 /ug=Rn.3440 /len=520
17.15	13.15	18.85	19.05	1.09913	1.44867	1.30418	AF010466 Rattus norvegicus interferon gamma (IFN-gamma) mRNA, complete cds
114.6	115.35	159.95	167	1.39572	1.44777	0.993498	U73142 Rattus norvegicus p38 mitogen activated protein kinase mRNA, complete cds /cds=(11,1093) /gb=U73142 /gi=1621646 /ug=Rn.3293 /len=3132
59.45	38.75	66.6	56.1	1.12027	1.44774	1.53419	M31173mRNA#2 Rat epididymal glycoprotein (AEG) mRNA, complete cds /cds=UNKNOWN /gb=M31173 /gi=202772 /ug=Rn.10102 /len=1498
70.05	75.4	140.2	109.15	2.00143	1.44761	0.929045	X93219cds RSPA3I Rattus sp. mRNA for A3 adenosine receptor
147.15	119.25	162.35	172.6	1.1033	1.44738	1.23396	L36088 Rattus norvegicus (clone RSTK-1) serine-threonine kinase receptor type I mRNA, complete cds /cds=(556,2070) /gb=L36088 /gi=609587 /ug=Rn.10631 /len=3917
194.05	200.45	252.1	290.1	1.29915	1.44724	0.968072	J04423 E coli bioD gene dethiobiotin synthetase (-5 and -3 represent transcript regions 5 prime and 3 prime respectively)
246.05	158.8	231.5	229.8	0.940866	1.4471	1.54943	D16101 RATSGLT1 RAT mRNA for sodium/glucose cotransporter
26.3	29.35	17.6	42.45	0.669202	1.44634	0.896082	J02705 Rat oncomodulin mRNA, complete cds /cds=(73,402) /gb=J02705 /gi=205847 /ug=Rn.9719 /len=659
6.05	6.05	8.35	8.75	1.38017	1.44628	1	AB005743 Rattus norvegicus mRNA for fatty acid transporter, partial cds
29.7	25.8	37.3	37.3	1.25589	1.44574	1.15116	rc_AA955554 UI-R-E1-fa-h-07-0-UI.s1 Rattus norvegicus cDNA, 3 end /clone=UI-R-E1-fa-h-07-0-UI /clone_end=3 /gb=AA955554 /ug=Rn.8641 /len=467
16.95	13.35	18.65	19.3	1.10029	1.44569	1.26966	rc_AA799755 EST189252 Rattus norvegicus cDNA, 3 end /clone=RHEAE91 /clone_end=3 /gb=AA799755 /gi=2862710 /ug=Rn.17143 /len=578
284.05	166.4	283.4	240.55	0.997712	1.44561	1.70703	M64862 Rat matrin F/G mRNA, complete cds /cds=(384,2018) /gb=M64862 /gi=205315 /ug=Rn.9671 /len=2748
35.6	18.75	23.2	27.1	0.651685	1.44533	1.89867	L05596cds RATSEROTON Rat serotonin receptor gene, complete cds
221.9	169.25	242.25	244.55	1.09171	1.4449	1.31108	D49847 Rat mRNA for Ash-s, complete cds /cds=(144,323) /gb=D49847 /gi=914960 /ug=Rn.3360 /len=1739
143.5	113.85	195.5	164.5	1.36237	1.44488	1.26043	M92430 Rat neu differentiation factor mRNA /cds=UNKNOWN /gb=M92430 /gi=205665 /ug=Rn.10311 /len=1867
990.15	813.3	925.25	1174.7	0.934454	1.44436	1.21745	rc_AI231547 EST228235 Rattus norvegicus cDNA, 3 end /clone=REMDL77 /clone_end=3 /gb=AI231547 /ug=Rn.23741 /len=542
182.45	140.45	134.1	202.85	0.734996	1.44429	1.29904	rc_H31217 EST105044 Rattus norvegicus cDNA, 3 end /clone=RPCAF34 /clone_end=3 /gb=H31217 /gi=976634 /ug=Rn.7213 /len=373
76.8	68.55	57.95	99	0.754557	1.4442	1.12035	rc_AA894207 EST198010 Rattus norvegicus cDNA, 3 end /clone=RSPAS77 /clone_end=3 /gb=AA894207 /gi=3021086 /ug=Rn.806 /len=630
43.8	45.15	47.4	65.2	1.08219	1.44408	0.9701	Rat mixed-tissue library Rattus norvegicus cDNA clone rx00837 3 , mRNA sequence [Rattus norvegicus]
13.75	10.95	12.35	15.8	0.898182	1.44292	1.25571	rc_AA799450 EST188947 Rattus norvegicus cDNA, 3 end /clone=RHEAB20 /clone_end=3 /gb=AA799450 /gi=2862405 /ug=Rn.24188 /len=609
120.55	91.8	174.4	132.45	1.4467	1.44281	1.31318	rc_AA892294 EST196097 Rattus norvegicus cDNA, 3 end /clone=RKIAO69 /clone_end=3 /gb=AA892294 /gi=3019173 /ug=Rn.1961 /len=672
396.65	371.9	533.7	536	1.34552	1.44125	1.06655	rc_AA875620 UI-R-E0-cv-d-12-0-UI.s1 Rattus norvegicus cDNA, 3 end /clone=UI-R-E0-cv-d-12-0-UI /clone_end=3 /gb=AA875620 /gi=2980568 /ug=Rn.2978 /len=387
133.05	79.55	88.9	114.65	0.66817	1.44123	1.67253	M27207mRNA RATCOL1A1 Rattus norvegicus (clone pL6-3-1) alpha-1 type I collagen mRNA, 3 UTR
183.2	159.8	228.1	230.3	1.24509	1.44118	1.14643	rc_AA818593 UI-R-A0-bc-g-01-0-UI.s1 Rattus norvegicus cDNA, 3 end /clone=UI-R-A0-bc-g-01-0-UI /clone_end=3 /gb=AA818593 /gi=2889332 /ug=Rn.1944 /len=475
234.95	149.25	166.6	215	0.709087	1.44054	1.5742	AF091575 Rattus norvegicus isolate HFV-FD1 olfactory receptor mRNA, partial cds
85.8	35.55	36.8	51.2	0.428904	1.44023	2.4135	rc_AA858588 UI-R-E0-bq-g-09-0-UI.s1 Rattus norvegicus cDNA, 3 end /clone=UI-R-E0-bq-g-09-0-UI /clone_end=3 /gb=AA858588 /gi=2948928 /ug=Rn.94 /len=455
18.9	10.45	15.6	15.05	0.825397	1.44019	1.80861	U33441mRNA RNRSM1 Rattus norvegicus submandibular gland mucin (RSM-1) gene, exons 1 and 2
366.05	368.25	431.25	530.2	1.17812	1.43978	0.994026	Y17295cds RNO17295 Rattus norvegicus mRNA for thiol-specific antioxidant protein (1-Cys peroxiredoxin)
9.1	4.55	12.4	6.55	1.36264	1.43956	2	M90065UTR#1 RATAGTIIR Rat angiotensin II receptor mRNA, complete cds
2106.1	1550.6	1718.85	2232.15	0.816129	1.43954	1.35825	M22756 Rat 24-kDa subunit of mitochondrial NADH dehydrogenase mRNA, 3 end /cds=(0,725) /gb=M22756 /gi=205627 /ug=Rn.11092 /len=771
342.05	255.65	291.25	367.95	0.851484	1.43927	1.33796	AB000929 Rattus norvegicus mRNA for zona pellucida 2 glycoprotein, complete cds /cds=(19,2106) /gb=AB000929 /gi=2804567 /ug=Rn.10891 /len=2138
39.95	27.6	37.65	39.7	0.942428	1.43841	1.44746	L02915 RATSOM Rattus norvegicus mRNA fragment
10.7	8	6.15	11.5	0.574766	1.4375	1.3375	rc_AA891196 EST194999 Rattus norvegicus cDNA, 3 end /clone=RHEAQ40 /clone_end=3 /gb=AA891196 /gi=3018075 /ug=Rn.24891 /len=349
4.2	4	12	5.75	2.85714	1.4375	1.05	rc_AA892168 EST195971 Rattus norvegicus cDNA, 3 end /clone=RKIAN17 /clone_end=3 /gb=AA892168 /gi=3019047 /ug=Rn.14735 /len=407
281.7	251	397.6	360.75	1.41143	1.43725	1.12231	rc_H31907 EST106452 Rattus norvegicus cDNA, 3 end /clone=RPCBC73 /clone_end=3 /gb=H31907 /gi=977324 /ug=Rn.13413 /len=336
135.6	114.25	110.3	164.2	0.813422	1.4372	1.18687	rc_AA891439 EST195242 Rattus norvegicus cDNA, 3 end /clone=RHEAU26 /clone_end=3 /gb=AA891439 /gi=3018318 /ug=Rn.7290 /len=446
98.8	147.15	216.35	211.45	2.18978	1.43697	0.671424	rc_AI045315 UI-R-C1-kh-b-04-0-UI.s1 Rattus norvegicus cDNA, 3 end /clone=UI-R-C1-kh-b-04-0-UI /clone_end=3 /gb=AI045315 /ug=Rn.9885 /len=254
101.6	92.4	130.6	132.75	1.28543	1.43669	1.09957	X69834 R.norvegicus mRNA for serine protease inhibitor 2.4 /cds=(0,1240) /gb=X69834 /gi=57295 /ug=Rn.10424 /len=1565
158.3	147.15	204.9	211.4	1.29438	1.43663	1.07577	rc_AA892557 EST196360 Rattus norvegicus cDNA, 3 end /clone=RKIAS82 /clone_end=3 /gb=AA892557 /gi=3019436 /ug=Rn.2418 /len=647
305	215.9	291.6	310.15	0.956066	1.43654	1.41269	rc_AA859468 UI-R-E0-bv-e-04-0-UI.s1 Rattus norvegicus cDNA, 3 end /clone=UI-R-E0-bv-e-04-0-UI /clone_end=3 /gb=AA859468 /gi=2948988 /ug=Rn.226 /len=434
36.05	30.55	48.05	43.85	1.33287	1.43535	1.18003	D32207 Rat mRNA for thrombopoietin, complete cds /cds=(172,1152) /gb=D32207 /gi=971276 /ug=Rn.10576 /len=1407
126.95	94.15	120	135.1	0.945254	1.43494	1.34838	L08595 Rat nuclear receptor (RNR-1) mRNA, complete cds /cds=(111,1904) /gb=L08595 /gi=310215 /ug=Rn.9839 /len=2559
39.05	52.8	53.55	75.75	1.37132	1.43466	0.739583	rc_AA893788 EST197591 Rattus norvegicus cDNA, 3 end /clone=RPLAK59 /clone_end=3 /gb=AA893788 /gi=3020667 /ug=Rn.18377 /len=440
10.75	10.7	15.7	15.35	1.46047	1.43458	1.00467	X57133mRNA RNHNF4 Rat mRNA for hepatocyte nuclear factor 4 (HNF4)
96.35	90.95	57.2	130.4	0.593669	1.43375	1.05937	S68245 carbonic anhydrase IV [rats, Sprague-Dawley, lung, mRNA, 1205 nt]
15.65	13.15	18.75	18.85	1.19808	1.43346	1.19011	M17523mRNA RATGHYY Rat peptide tyrosine-tyrosine (YY) mRNA, complete cds
10.7	13.15	11.15	18.85	1.04206	1.43346	0.813688	U34985 Rattus norvegicus muscle-specific tyrosine kinase receptor MuSK mRNA, complete cds /cds=(120,2726) /gb=U34985 /gi=1015391 /ug=Rn.10210 /len=2855
72.95	42.8	66.7	61.35	0.914325	1.43341	1.70444	AB008908 Rattus norvegicus mRNA for FHF-4b, complete cds
229.25	106.5	156.1	152.65	0.680916	1.43333	2.15258	U18982 RNU18982 Rattus norvegicus fos-related antigen 2 (fra-2) mRNA, complete cds
40.05	24	61.15	34.4	1.52684	1.43333	1.66875	rc_AA859662 UI-R-E0-bs-c-06-0-UI.s1 Rattus norvegicus cDNA, 3 end /clone=UI-R-E0-bs-c-06-0-UI /clone_end=3 /gb=AA859662 /gi=2949182 /ug=Rn.40 /len=452
17.5	16.85	39.85	24.15	2.27714	1.43323	1.03858	rc_AA892066 EST195869 Rattus norvegicus cDNA, 3 end /clone=RKIAL47 /clone_end=3 /gb=AA892066 /gi=3018945 /ug=Rn.19898 /len=495
177.85	222.05	300.5	318.2	1.68963	1.43301	0.800946	rc_AA817854 UI-R-A0-ae-g-10-0-UI.s1 Rattus norvegicus cDNA, 3 end /clone=UI-R-A0-ae-g-10-0-UI /clone_end=3 /gb=AA817854 /gi=2946779 /ug=Rn.8598 /len=438
54.95	22.9	64.3	32.8	1.17015	1.43231	2.39956	rc_AI009405 EST203856 Rattus norvegicus cDNA, 3 end /clone=RHEBJ56 /clone_end=3 /gb=AI009405 /ug=Rn.1710 /len=501
14.35	19.45	13.05	27.85	0.909408	1.43188	0.737789	M18842 Rat T-cell receptor active beta-chain V-region (V-beta14-J-beta2.5) mRNA, partial cds, clone TRB15 /cds=(0,204) /gb=M18842 /gi=207229 /ug=Rn.9951 /len=205
68.55	65.55	81.3	93.85	1.186	1.43173	1.04577	Z14118cds RNPDGFACE R.norvegicus mRNA for platelet-derived growth factor receptor alpha (extracellular domain)
115.2	73.7	97.5	105.5	0.846354	1.43148	1.56309	Rat mixed-tissue library Rattus norvegicus cDNA clone rx00657 3 , mRNA sequence [Rattus norvegicus]
11.6	10.55	9.6	15.1	0.827586	1.43128	1.09953	Z49858 R.norvegicus mRNA for plasmolipin /cds=(215,763) /gb=Z49858 /gi=1143539 /ug=Rn.1721 /len=1475
71.05	63.65	57.65	91.1	0.8114	1.43126	1.11626	rc_AA891921 EST195724 Rattus norvegicus cDNA, 3 end /clone=RKIAI63 /clone_end=3 /gb=AA891921 /gi=3018800 /ug=Rn.14721 /len=504
117.75	104.6	108.35	149.7	0.92017	1.43117	1.12572	rc_AI044390 UI-R-C0-is-c-06-0-UI.s1 Rattus norvegicus cDNA, 3 end /clone=UI-R-C0-is-c-06-0-UI /clone_end=3 /gb=AI044390 /ug=Rn.2874 /len=340
194.4	162.85	192.95	233.05	0.992541	1.43107	1.19374	rc_AA874897 UI-R-E0-ck-e-05-0-UI.s1 Rattus norvegicus cDNA, 3 end /clone=UI-R-E0-ck-e-05-0-UI /clone_end=3 /gb=AA874897 /gi=2979845 /ug=Rn.3167 /len=420
1150.2	1173.8	1140.1	1678.8	0.991219	1.43023	0.979894	rc_AI010581 EST205032 Rattus norvegicus cDNA, 3 end /clone=RMUAO69 /clone_end=3 /gb=AI010581 /ug=Rn.3285 /len=543
94.4	57.8	72.2	82.65	0.764831	1.42993	1.63322	L22339 Rat N-hydroxy-2-acetylaminofluorene (ST1C1) mRNA, complete cds /cds=(24,938) /gb=L22339 /gi=440840 /ug=Rn.9937 /len=1363
200.05	151.55	182.65	216.7	0.913022	1.42989	1.32003	Rat mixed-tissue library Rattus norvegicus cDNA clone rx00146 3 , mRNA sequence [Rattus norvegicus]
203.45	197.45	265.55	282.3	1.30523	1.42973	1.03039	rc_AA894316 EST198119 Rattus norvegicus cDNA, 3 end /clone=RSPAW50 /clone_end=3 /gb=AA894316 /gi=3021195 /ug=Rn.22923 /len=479
356.15	263.8	358.55	377.1	1.00674	1.42949	1.35008	rc_AI044423 UI-R-C1-jw-a-11-0-UI.s1 Rattus norvegicus cDNA, 3 end /clone=UI-R-C1-jw-a-11-0-UI /clone_end=3 /gb=AI044423 /ug=Rn.11401 /len=387
42.1	28.2	26.65	40.3	0.633017	1.42908	1.49291	rc_AI145834 UI-R-BT0-pz-b-04-0-UI.s1 Rattus norvegicus cDNA, 3 end /clone=UI-R-BT0-pz-b-04-0-UI /clone_end=3 /gb=AI145834 /ug=Rn.10410 /len=574
41.1	26.85	25.85	38.35	0.628954	1.42831	1.53073	S67722 cyclooxygenase isoform COX-2 [rats, Sprague-Dawley, lipopolysaccharide-stimulated peritoneal macrophages, mRNA, 4154 nt]
150.65	170.45	195.8	243.45	1.2997	1.42828	0.883837	X13016 Rat mRNA for MRC OX-45 surface antigen /cds=(34,756) /gb=X13016 /gi=56804 /ug=Rn.3705 /len=1422
106.4	95.35	77.95	136.15	0.732613	1.4279	1.11589	rc_AA851887 EST194656 Rattus norvegicus cDNA, 3 end /clone=RSPAN91 /clone_end=3 /gb=AA851887 /gi=2939427 /ug=Rn.11231 /len=445
137.9	80.65	98.2	115.15	0.71211	1.42777	1.70986	Z29072cds RNMUCINR R.norvegicus (Sprague Dawley) mRNA for mucin
25.6	16.6	17.45	23.7	0.681641	1.42771	1.54217	D15069 RATAP Rat mRNA for adrenomedullin precursor
18.1	18.95	15.2	27.05	0.839779	1.42744	0.955145	X13098cds RNURICAS Rat mRNA for urate oxidase (uricase; EC 1.7.3.3)
111.45	73.6	83.3	105.05	0.74742	1.42731	1.51427	D50558 Rattus rattus mRNA for membrane glycoprotein, complete cds
36.65	21.3	27.2	30.4	0.742156	1.42723	1.72066	M81142 RATGABAA Rat GABA-A receptor gamma-3 subunit mRNA, complete cds
23	25.65	24.45	36.6	1.06304	1.4269	0.896686	U02315 Rattus norvegicus clone ndf04 neu differentiation factor mRNA, partial cds /cds=(0,694) /gb=U02315 /gi=408380 /ug=Rn.10311 /len=1043
85.1	62.7	87.3	89.45	1.02585	1.42663	1.35726	U85512 RNU85512 Rat GTP cyclohydrolase I feedback regulatory protein mRNA, complete cds
391	356.1	454.45	507.95	1.16228	1.42643	1.09801	Rat mixed-tissue library Rattus norvegicus cDNA clone rx00390 3 , mRNA sequence [Rattus norvegicus]
83.2	38.85	69.1	55.4	0.830529	1.426	2.14157	M20724 RATPRPD Rat proline-rich protein (PRP-4) mRNA, partial cds
302.25	248.15	272.45	353.7	0.901406	1.42535	1.21801	U07798UTR#1 RRU07798 Rattus rattus 14 kDa phospholipase A2 mRNA, complete cds
44.35	30.4	48.3	43.3	1.08906	1.42434	1.45888	rc_AA800626 EST190123 Rattus norvegicus cDNA, 3 end /clone=RLUAB78 /clone_end=3 /gb=AA800626 /gi=2863581 /ug=Rn.6614 /len=640
312.6	241.9	230.65	344.45	0.737844	1.42394	1.29227	AJ132230 RNO132230 Rattus norvegicus mRNA for B1 bradykinin receptor
271.75	196	219.45	279.05	0.807544	1.42372	1.38648	rc_AA892888 EST196691 Rattus norvegicus cDNA, 3 end /clone=RKIAY54 /clone_end=3 /gb=AA892888 /gi=3019767 /ug=Rn.14801 /len=508
153.25	125.5	162.8	178.6	1.06232	1.42311	1.22112	rc_AA899854 UI-R-E0-cq-h-04-0-UI.s2 Rattus norvegicus cDNA, 3 end /clone=UI-R-E0-cq-h-04-0-UI /clone_end=3 /gb=AA899854 /gi=3035208 /ug=Rn.5821 /len=511
30.15	8.75	13.6	12.45	0.451078	1.42286	3.44571	E05489cds cDNA encoding rat IL-1 alpha
217.45	135.6	235.3	192.9	1.08209	1.42257	1.60361	D82883 Rattus norvegicus mRNA for sulfate transporter, complete cds /cds=(507,2726) /gb=D82883 /gi=3123709 /ug=Rn.14549 /len=2877
54.85	50.2	46.1	71.4	0.840474	1.42231	1.09263	rc_AI045794 UI-R-C0-jq-a-11-0-UI.s2 Rattus norvegicus cDNA, 3 end /clone=UI-R-C0-jq-a-11-0-UI /clone_end=3 /gb=AI045794 /ug=Rn.18358 /len=516
161.6	137.85	175.2	196	1.08416	1.42184	1.17229	rc_AI011376 EST205827 Rattus norvegicus cDNA, 3 end /clone=ROVAU08 /clone_end=3 /gb=AI011376 /ug=Rn.8789 /len=424
438.8	312.5	618.3	444.25	1.40907	1.4216	1.40416	X83747 R.norvegicus 5S rRNA gene (clone pRA5S2).
134.4	139.7	206.75	198.55	1.53832	1.42126	0.962062	rc_AI102917 EST212206 Rattus norvegicus cDNA, 3 end /clone=REMBU84 /clone_end=3 /gb=AI102917 /gi=3707555 /ug=Rn.11052 /len=458
4.45	2.85	4.3	4.05	0.966292	1.42105	1.5614	AF016180 Rattus norvegicus putative pheromone receptor (Go-VN3) mRNA, complete cds /cds=(1180,3183) /gb=AF016180 /gi=2367608 /ug=Rn.10808 /len=3549
39.4	25.8	33.7	36.65	0.85533	1.42054	1.52713	V01274 Rat mRNA encoding pancreatic trypsinogen II /cds=(0,717) /gb=V01274 /gi=57410 /ug=Rn.1584 /len=773
135.8	128.05	107.35	181.9	0.790501	1.42054	1.06052	rc_AI176778 EST220373 Rattus norvegicus cDNA, 3 end /clone=ROVBW67 /clone_end=3 /gb=AI176778 /ug=Rn.10780 /len=469
8.7	8.8	15.55	12.5	1.78736	1.42045	0.988636	X95286cds RNSIIICN1 R.norvegicus mRNA for semaphorin III/collapsin-1
78.45	83.15	107.4	118.1	1.36902	1.42032	0.943476	U48592 Rattus norvegicus interleukin-1 receptor accessory protein (IL-1) mRNA, complete cds /cds=(102,1814) /gb=U48592 /gi=1403699 /ug=Rn.10511 /len=1862
6.7	5	7.75	7.1	1.15672	1.42	1.34	D64062 Rattus norvegicus mRNA for annexin V-binding protein (ABP-10), partial cds
134.35	120.2	116.15	170.65	0.864533	1.41972	1.11772	U73030 Rattus norvegicus pituitary tumor transforming gene (PTTG) mRNA, complete cds /cds=(292,891) /gb=U73030 /gi=1763264 /ug=Rn.271 /len=974
33.9	28.6	39.7	40.6	1.17109	1.41958	1.18531	X65083cds RNCEHR R.norvegicus mRNA for cytosolic epoxide hydrolase
66.3	67.1	71.15	95.25	1.07315	1.41952	0.988077	D64059 Rattus norvegicus mRNA for helicase II, partial cds
2656.65	3188.1	3958.85	4525.15	1.49017	1.41939	0.833302	X62952 R.norvegicus mRNA for vimentin /cds=(80,1480) /gb=X62952 /gi=57479 /ug=Rn.2710 /len=1796
26.5	12.4	23.25	17.6	0.877358	1.41935	2.1371	M33976 Rat salivary protein 1 mRNA, complete cds /cds=(51,326) /gb=M33976 /gi=207045 /ug=Rn.9933 /len=469
153.4	106.3	173.7	150.85	1.13233	1.4191	1.44309	M18530cds RATIGKAI Rat (R.sordidus) germline kappa-chain C-region gene, 3 end
60.2	59.45	105.55	84.35	1.75332	1.41884	1.01262	M21770 RATASGP2 Rat asialoglycoprotein receptor (ASGP) mRNA, segment 2
6.15	4.9	6	6.95	0.97561	1.41837	1.2551	S69361mRNA S69360S2 progesterone receptor B isoform {distal and proximal promoters} [rats, liver, Genomic, 215 nt, segment 2 of 2]
17.75	15.3	21.35	21.7	1.20282	1.4183	1.16013	rc_AA866455 UI-R-E0-br-e-08-0-UI.s1 Rattus norvegicus cDNA, 3 end /clone=UI-R-E0-br-e-08-0-UI /clone_end=3 /gb=AA866455 /gi=2961916 /ug=Rn.8099 /len=444
8.65	25.85	26	36.65	3.00578	1.41779	0.334623	X53501cds RRTPH2 Rat mRNA for tryptophan hydroxylase (EC 1.14.16.4)
89.9	54.35	44.75	77.05	0.497775	1.41766	1.65409	rc_AA892331 EST196134 Rattus norvegicus cDNA, 3 end /clone=RKIAP17 /clone_end=3 /gb=AA892331 /gi=3019210 /ug=Rn.3653 /len=560
279	188.1	250.55	266.65	0.898029	1.4176	1.48325	X64401cds RNCYP3A1R R.norvegicus CYP 3A1 mRNA
5.9	7.55	8.2	10.7	1.38983	1.41722	0.781457	AF093625 Rattus norvegicus uterine luminal fluid ULF-250 protein mRNA, complete cds
39.95	59	27.85	83.6	0.697121	1.41695	0.677119	AB010960 Rattus norvegicus mRNA for MIFR, complete cds
38.5	16.95	25.2	24	0.654545	1.41593	2.27139	M31109 Rat UDP-glucuronosyltransferase mRNA, complete cds /cds=(31,1623) /gb=M31109 /gi=204485 /ug=Rn.24945 /len=1819
88.9	58.45	94.55	82.7	1.06355	1.41488	1.52096	Rat mixed-tissue library Rattus norvegicus cDNA clone rx02422 3 , mRNA sequence [Rattus norvegicus]
127.55	58.95	107.6	83.4	0.843591	1.41476	2.1637	AB010436 Rattus rattus rCdh8 mRNA for cadherin-8, complete cds
80.05	82.7	170.35	117	2.12804	1.41475	0.967956	M60786 Rat endothelin receptor mRNA, complete cds /cds=(43,1323) /gb=M60786 /gi=204023 /ug=Rn.10915 /len=1436
12.45	9.05	19.85	12.8	1.59438	1.41436	1.37569	X15939 Rat mRNA for beta cardiac myosin heavy chain /cds=(10,5817) /gb=X15939 /gi=56656 /ug=Rn.11103 /len=5925
145.65	98.6	70.45	139.45	0.483694	1.4143	1.47718	rc_AA894070 EST197873 Rattus norvegicus cDNA, 3 end /clone=RSPAQ30 /clone_end=3 /gb=AA894070 /gi=3020949 /ug=Rn.14850 /len=240
33.25	31.4	58.6	44.4	1.76241	1.41401	1.05892	Rat mixed-tissue library Rattus norvegicus cDNA clone rx00524 3 , mRNA sequence [Rattus norvegicus]
574.6	416.45	495.45	588.8	0.862252	1.41386	1.37976	U75899mRNA RNU75899 Rattus norvegicus HSPB2 gene, complete cds
274	242.35	273.45	342.55	0.997993	1.41345	1.1306	M77850 Rat 6-pyruvoyl-tetrahydropterin synthase mRNA, complete cds /cds=(50,484) /gb=M77850 /gi=202560 /ug=Rn.11125 /len=1176
204.05	139.85	191.9	197.65	0.940456	1.4133	1.45906	Rat mixed-tissue library Rattus norvegicus cDNA clone rx01413 3 , mRNA sequence [Rattus norvegicus]
196.2	160.8	283.95	227.25	1.44725	1.41325	1.22015	X04310 Rat thymocyte mRNA for 37K chain of CD8 antigen /cds=(39,665) /gb=X04310 /gi=55917 /ug=Rn.10330 /len=1261
28.95	41.7	71.4	58.9	2.46632	1.41247	0.694245	M83210 Rattus norvegicus neonatal submandibular gland proacinar cell protein precursor (SMGB1/SMGB2) mRNA, complete cds /cds=(24,644) /gb=M83210 /gi=206989 /ug=Rn.9925 /len=827
88.15	38.35	81.7	54.15	0.926829	1.41199	2.29857	AF053990 Rattus norvegicus tissue-type vomeronasal neurons putative pheromone receptor V2R2B mRNA, partial cds /cds=(0,692) /gb=AF053990 /gi=2996023 /ug=Rn.9651 /len=719
679	577.25	811.45	814.95	1.19507	1.41178	1.17627	S63830 cellubrevin=putative synaptic vesicle fusion protein [rats, brain, mRNA, 1742 nt]
16.95	13.85	36.9	19.55	2.17699	1.41155	1.22383	L36884 Rattus norvegicus protein tyrosine phosphatase (OST-PTP) mRNA, complete cds /cds=(204,5339) /gb=L36884 /gi=725328 /ug=Rn.10048 /len=5446
274.25	186.3	261.7	262.9	0.954239	1.41116	1.47209	rc_AA892232 EST196035 Rattus norvegicus cDNA, 3 end /clone=RKIAO01 /clone_end=3 /gb=AA892232 /gi=3019111 /ug=Rn.11116 /len=537
35.9	34.55	36.35	48.75	1.01253	1.411	1.03907	rc_AI171525 EST217489 Rattus norvegicus cDNA, 3 end /clone=RMUBM13 /clone_end=3 /gb=AI171525 /gi=3711565 /ug=Rn.4176 /len=541
162.05	82.65	136.1	116.6	0.839864	1.41077	1.96068	U57049 Rattus norvegicus methylenetetrahydrofolate reductase mRNA, partial cds /cds=(0,485) /gb=U57049 /gi=1354771 /ug=Rn.10494 /len=1250
46.15	51.25	43.1	72.3	0.933911	1.41073	0.900488	M63662 Rat peptidylglycine alpha-amidating monooxygenase (rPAM-4 type) mRNA, 3 end /cds=(0,71) /gb=M63662 /gi=206719 /ug=Rn.1121 /len=1205
12.95	8.9	16.85	12.55	1.30116	1.41011	1.45506	S77528cds rNFIL-6=C/EBP-related transcription factor [rats, Genomic/mRNA, 1759 nt]
196.25	127.35	225.5	179.45	1.14904	1.40911	1.54103	U07619 Rattus norvegicus Sprague-Dawley tissue factor protein mRNA, complete cds /cds=(63,950) /gb=U07619 /gi=464010 /ug=Rn.9980 /len=1683
13.65	13.2	16.85	18.6	1.23443	1.40909	1.03409	Rat mixed-tissue library Rattus norvegicus cDNA clone rx04483 3 , mRNA sequence [Rattus norvegicus]
136.55	116.5	157.4	164.15	1.15269	1.40901	1.1721	L26293 Rattus norvegicus (clone 180) FSH-regulated protein mRNA /cds=UNKNOWN /gb=L26293 /gi=425470 /ug=Rn.10415 /len=3678
43.8	18.6	45.35	26.2	1.03539	1.4086	2.35484	U90271 Rattus norvegicus CTLA-4 mRNA, complete cds
197.35	143.3	209.95	201.8	1.06385	1.40823	1.37718	X54400 Rat mRNA for hepatocyte growth factor /cds=(41,2227) /gb=X54400 /gi=56353 /ug=Rn.10468 /len=2431
13.3	5.15	3.15	7.25	0.236842	1.40777	2.58252	AF008114 Rattus norvegicus 75 kDa fibrous sheath protein mRNA, complete cds /cds=(54,2597) /gb=AF008114 /gi=2253122 /ug=Rn.10777 /len=2786
1171.8	839	944.85	1181.05	0.806324	1.40769	1.39666	rc_AI179445 EST223155 Rattus norvegicus cDNA, 3 end /clone=RSPCH43 /clone_end=3 /gb=AI179445 /ug=Rn.221 /len=438
223.9	142.1	181.1	200	0.808843	1.40746	1.57565	X99794cds RNFB R.norvegicus mRNA for fertilin beta
15.1	16.45	15.45	23.15	1.02318	1.40729	0.917933	E01884cds DNA sequence coding for rat IL-1-beta(interleukin-1 beta)
85.45	58.7	84.8	82.6	0.992393	1.40716	1.45571	rc_AI013795 EST208470 Rattus norvegicus cDNA, 3 end /clone=RSPBS90 /clone_end=3 /gb=AI013795 /ug=Rn.9964 /len=246
80.6	35.75	26.15	50.3	0.324442	1.40699	2.25455	U68726 Rattus norvegicus neogenin mRNA, partial cds /cds=(0,4133) /gb=U68726 /gi=1785998 /ug=Rn.10667 /len=4641
137.15	133.2	120.6	187.35	0.879329	1.40653	1.02965	rc_AA891751 EST195554 Rattus norvegicus cDNA, 3 end /clone=RKIAG34 /clone_end=3 /gb=AA891751 /gi=3018630 /ug=Rn.11108 /len=569
10.55	7.75	17.35	10.9	1.64455	1.40645	1.36129	X69716 R. norvegicus mRNA for Wilms Tumor /cds=(15,1361) /gb=X69716 /gi=407864 /ug=Rn.10438 /len=1576
7.45	9.35	14.95	13.15	2.00671	1.40642	0.796791	M37942exon#2-3 RATAMPD11 Rattus norvegicus adenosine monophosphate deaminase 1 (AMPD1) gene, exons 14-16
127.15	95.1	131.2	133.7	1.03185	1.40589	1.33701	D67071exon S1 Rat gene for regucalcin, exon1 (non-coding exon)
58.45	15.4	49	21.65	0.838323	1.40584	3.79545	U01346 RNU01346 Rattus norvegicus clone B-11 arylamine N-acetyltransferase mRNA, partial cds
16.15	10.35	14	14.55	0.866873	1.4058	1.56039	M18528cds RATIGKAG Rat (R.leucopus cooktownensis) Ig germline kappa-chain C-region gene, 3 end
31.85	33.9	51.3	47.65	1.61068	1.4056	0.939528	L13040 Rattus norvegicus calcitonin receptor C1b mRNA, complete cds /cds=(72,1619) /gb=L13040 /gi=294532 /ug=Rn.10062 /len=3282
917.5	824.95	377.8	1159.45	0.411771	1.40548	1.11219	S53527mRNA S53517S3 S-100 beta subunit [rats, Genomic, 1469 nt, segment 3 of 3]
63.6	42.95	15.8	60.35	0.248428	1.40512	1.48079	M36804 RATFSHBS Rat follicle stimulating hormone beta-subunit mRNA, complete cds
10.5	12.35	10.4	17.35	0.990476	1.40486	0.850202	S79820 HLF=hepatic leukemia factor alpha isoform {alternatively spliced} [rats, liver, mRNA Partial, 887 nt]
33.05	22	25.75	30.9	0.779123	1.40455	1.50227	X56420 R.norvegicus mRNA for 3-methyladenine-DNA glycosylase /cds=(124,885) /gb=X56420 /gi=296858 /ug=Rn.11241 /len=963
19.45	4.45	15.2	6.25	0.781491	1.40449	4.37079	M23883 RATTCBVC Rat T-cell receptor beta-chain mRNA V-region (V-D-J-C), clone CRTB4
14.7	8.9	12.55	12.5	0.853741	1.40449	1.65169	M00001 Rat apolipoprotein A-I (apoA-I) mRNA, complete cds /cds=(43,822) /gb=M00001 /gi=202944 /ug=Rn.10308 /len=889
7	12.25	16.65	17.2	2.37857	1.40408	0.571429	M98049 RATPAPC Rattus rattus pancreatitis-associated protein (pap) mRNA, complete cds
6	5.45	7.15	7.65	1.19167	1.40367	1.10092	Z14117cds RNPDGFBCP R.norvegicus mRNA for platelet-derived growth factor B chain precursor (partial)
303.55	260.9	339.5	366.2	1.11843	1.4036	1.16347	Y09000 R.norvegicus mRNA for dendrin /cds=(148,2109) /gb=Y09000 /gi=1752674 /ug=Rn.5444 /len=3582
72.8	52.9	32.25	74.25	0.442995	1.40359	1.37618	rc_AA891758 EST195561 Rattus norvegicus cDNA, 3 end /clone=RKIAG42 /clone_end=3 /gb=AA891758 /gi=3018637 /ug=Rn.3898 /len=631
59.4	50.3	121.25	70.6	2.04125	1.40358	1.18091	Rat mixed-tissue library Rattus norvegicus cDNA clone rx03057 3 , mRNA sequence [Rattus norvegicus]
221.75	205.1	195.8	287.85	0.882976	1.40346	1.08118	rc_AI176488 EST220073 Rattus norvegicus cDNA, 3 end /clone=ROVBS47 /clone_end=3 /gb=AI176488 /ug=Rn.9909 /len=650
244.5	195.65	300.25	274.55	1.22802	1.40327	1.24968	S80456 guanylate cyclase-A (GC-A) [rats, retina, mRNA Partial, 970 nt]
107.9	162.95	247.65	228.65	2.29518	1.40319	0.662166	M34253 Rat interferon regulatory factor 1 (IRF-1) mRNA, complete cds /cds=(197,1183) /gb=M34253 /gi=204970 /ug=Rn.6396 /len=2048
7.9	6.7	7.8	9.4	0.987342	1.40299	1.1791	AF087454 Rattus norvegicus potassium channel (KCNQ3) mRNA, complete cds
11.5	16.15	12.4	22.65	1.07826	1.40248	0.712074	J00735 RATFBRGB rat fibrinogen gamma chain-b mrna
1807.65	1999.55	2846.5	2804.2	1.5747	1.40242	0.904028	L29090cds RATGPROBET Rat G protein beta-subunit gene, complete cds
197	106.8	154.8	149.7	0.785787	1.40169	1.84457	U56853 Rattus norvegicus 21-hydroxylase mRNA, complete cds /cds=(9,1490) /gb=U56853 /gi=1336152 /ug=Rn.10225 /len=1964
296.35	392.9	290.95	550.65	0.981778	1.4015	0.754263	D00569 Rat mRNA for 2,4-dienoyl-CoA reductase (EC 1.3.1.34) /cds=(18,1025) /gb=D00569 /gi=220731 /ug=Rn.2854 /len=1118
73.7	104.9	136.4	147	1.85075	1.40133	0.702574	U89744 Rattus norvegicus putative cell surface antigen mRNA, complete cds /cds=(16,1659) /gb=U89744 /gi=1890274 /ug=Rn.10719 /len=2636
299.95	291.05	251.8	407.75	0.839473	1.40096	1.03058	U44948 Rattus norvegicus smooth muscle cell LIM protein (SmLIM) mRNA, complete cds /cds=(54,635) /gb=U44948 /gi=1314350 /ug=Rn.4267 /len=847
115.25	81.25	134	113.8	1.16269	1.40062	1.41846	M13506 Rat liver UDP-glucuronosyltransferase, phenobarbital-inducible form mRNA, complete cds /cds=(25,1614) /gb=M13506 /gi=207580 /ug=Rn.9969 /len=1961
55.65	49.8	61.7	69.75	1.10872	1.4006	1.11747	M64792 Rat salivary proline-rich protein (RP13) gene, complete cds /cds=(33,527) /gb=M64792 /gi=206709 /ug=Rn.9841 /len=1063
26.2	17.1	20.5	23.95	0.782443	1.40058	1.53216	AF021349 Rattus norvegicus natural killer cell protein group 2-C (NKG2C) mRNA, complete cds /cds=(27,719) /gb=AF021349 /gi=2921743 /ug=Rn.9894 /len=1303
5.5	3.75	4.6	5.25	0.836364	1.4	1.46667	Rat mixed-tissue library Rattus norvegicus cDNA clone rx01964 3 , mRNA sequence [Rattus norvegicus]
194.6	151.05	206.9	211.45	1.06321	1.39987	1.28832	rc_AI231472 EST228160 Rattus norvegicus cDNA, 3 end /clone=REMDK57 /clone_end=3 /gb=AI231472 /ug=Rn.2953 /len=549
97.85	118	169.6	165.1	1.73327	1.39915	0.829237	rc_AA875032 UI-R-E0-cb-h-09-0-UI.s1 Rattus norvegicus cDNA, 3 end /clone=UI-R-E0-cb-h-09-0-UI /clone_end=3 /gb=AA875032 /gi=2979980 /ug=Rn.3212 /len=563
104.25	78.7	137.8	110.1	1.32182	1.39898	1.32465	rc_H33448 EST109458 Rattus norvegicus cDNA, 3 end /clone=RPNAR85 /clone_end=3 /gb=H33448 /gi=978865 /ug=Rn.14640 /len=430
300.25	270.6	270.05	378.55	0.899417	1.39893	1.10957	rc_AA874889 UI-R-E0-ci-h-07-0-UI.s1 Rattus norvegicus cDNA, 3 end /clone=UI-R-E0-ci-h-07-0-UI /clone_end=3 /gb=AA874889 /gi=2979837 /ug=Rn.3163 /len=487
75.45	99.65	177.15	139.4	2.34791	1.3989	0.75715	D13871 RATGLUT5 Rat mRNA for glut 5 protein, complete cds
141.3	247.15	406.85	345.7	2.87933	1.39875	0.571718	M86389cds RATHSP27A Rat heat shock protein (Hsp27) mRNA, complete cds
121.1	60.45	93.65	84.55	0.773328	1.39868	2.00331	U15550 RNU15550 Rattus norvegicus tenascin-C mRNA, partial cds
171.55	206.6	239.3	288.9	1.39493	1.39835	0.830348	rc_AA894004 EST197807 Rattus norvegicus cDNA, 3 end /clone=RPLAO48 /clone_end=3 /gb=AA894004 /gi=3020883 /ug=Rn.8945 /len=430
78.3	91.65	83.8	128.15	1.07024	1.39825	0.854337	rc_AA859922 UI-R-E0-cg-c-04-0-UI.s1 Rattus norvegicus cDNA, 3 end /clone=UI-R-E0-cg-c-04-0-UI /clone_end=3 /gb=AA859922 /gi=2949442 /ug=Rn.819 /len=373
76.8	46.6	95.95	65.15	1.24935	1.39807	1.64807	U29174 Rattus norvegicus paired-like homeodomain transcription factor (DRG11) mRNA, complete cds /cds=(278,1069) /gb=U29174 /gi=1184126 /ug=Rn.10189 /len=2399
378.1	262.55	344.15	367.05	0.910209	1.39802	1.44011	ADORA2 S47609 A2 adenosine receptor [rats, striatum, mRNA, 2141 nt]
269.85	167.9	172.8	234.7	0.640356	1.39786	1.60721	U67137 Rattus norvegicus PSD-95/SAP90-associated protein-1 mRNA, complete cds /cds=(273,3251) /gb=U67137 /gi=1864086 /ug=Rn.10704 /len=4181
103.8	46.4	74.95	64.85	0.722062	1.39763	2.23707	Rat mixed-tissue library Rattus norvegicus cDNA clone rx04064 3 , mRNA sequence [Rattus norvegicus]
5.5	4.15	6.85	5.8	1.24545	1.39759	1.3253	AF053992 Rattus norvegicus tissue-type vomeronasal neurons putative pheromone receptor V2R4 mRNA, partial cds /cds=(0,545) /gb=AF053992 /gi=2996027 /ug=Rn.9653 /len=600
211.05	165.65	244.6	231.45	1.15897	1.39722	1.27407	rc_AA892094 EST195897 Rattus norvegicus cDNA, 3 end /clone=RKIAM28 /clone_end=3 /gb=AA892094 /gi=3018973 /ug=Rn.18972 /len=404
83.9	53.5	97.4	74.75	1.16091	1.3972	1.56822	U75411cds RNU75411 Rattus norvegicus anti-idiotype immunoglobulin M light chain gene, partial cds
131.6	125.3	152.45	175.05	1.15843	1.39705	1.05028	rc_AA866358 UI-R-A0-bm-b-07-0-UI.s1 Rattus norvegicus cDNA, 3 end /clone=UI-R-A0-bm-b-07-0-UI /clone_end=3 /gb=AA866358 /gi=2961819 /ug=Rn.3077 /len=239
146.8	115.1	119.65	160.8	0.815054	1.39705	1.27541	D17695 RATAQP3 Rat mRNA for water channel aquaporin 3 (AQP3), complete cds
38.75	44.25	50.85	61.8	1.31226	1.39661	0.875706	rc_AA859589 UI-R-E0-bv-d-10-0-UI.s1 Rattus norvegicus cDNA, 3 end /clone=UI-R-E0-bv-d-10-0-UI /clone_end=3 /gb=AA859589 /gi=2949109 /ug=Rn.6 /len=271
50.15	50.7	77.85	70.8	1.55234	1.39645	0.989152	Rat mixed-tissue library Rattus norvegicus cDNA clone rz00717 3 , mRNA sequence [Rattus norvegicus]
80.7	117.2	109.8	163.65	1.36059	1.39633	0.688567	J05029 RATACOADA Rat long chain acyl-CoA dehydrogenase (LCAD) mRNA, complete cds
24.55	19.2	22.9	26.8	0.93279	1.39583	1.27865	rc_AA875450 UI-R-E0-cp-b-03-0-UI.s1 Rattus norvegicus cDNA, 3 end /clone=UI-R-E0-cp-b-03-0-UI /clone_end=3 /gb=AA875450 /gi=2980398 /ug=Rn.2924 /len=370
121.35	116.6	146.85	162.75	1.21014	1.3958	1.04074	X14674 Rat gene for protamine 2 /cds=(0,314) /gb=X14674 /gi=56967 /ug=Rn.10404 /len=494
116.65	86.45	134.7	120.65	1.15474	1.3956	1.34933	Rat mixed-tissue library Rattus norvegicus cDNA clone rx00973 3 , mRNA sequence [Rattus norvegicus]
57.5	44.25	56.85	61.75	0.988696	1.39548	1.29944	X63446 R.norvegicus mRNA for fetuin /cds=(31,1089) /gb=X63446 /gi=56139 /ug=Rn.3880 /len=1456
3026.9	2788.65	3191.7	3891.25	1.05445	1.39539	1.08544	X78848cds RNGSTYC1F R.norvegicus (Fischer 344) GST Yc1 mRNA
5.35	4.3	7.6	6	1.42056	1.39535	1.24419	D26112 RATFASAA Rat mRNA for Fas antigen
16.4	19.1	9.95	26.65	0.606707	1.39529	0.858639	S74257 2c9 gene {clone 2C9 incert} [rats, rat-1 fibroblast 208F, Fos-transformed, mRNA, 742 nt]
587.6	397.7	548.75	554.9	0.933884	1.39527	1.4775	AF020618 Rattus norvegicus progression elevated gene 3 protein mRNA, complete cds
28.05	22.8	35.65	31.8	1.27094	1.39474	1.23026	E13935cds Rat mRNA for phospholipase
5.85	5.45	7.55	7.6	1.2906	1.3945	1.07339	Z18878cds RRPDE1A2 R.rattus mRNA for pyruvate dehydrogenase E1 alpha form 2 subunit
191.55	130.55	174.5	182.05	0.910989	1.39448	1.46725	L34074cds RATOL1RECE Rat OL1 receptor gene, complete cds
59.15	42.75	71.45	59.6	1.20795	1.39415	1.38363	X71898 R.norvegicus uPAR-1 mRNA for urinary plasminogen activator receptor 1 /cds=(18,1004) /gb=X71898 /gi=452780 /ug=Rn.10434 /len=1277
27.35	17	26.3	23.7	0.961609	1.39412	1.60882	rc_AA874849 UI-R-E0-cg-h-04-0-UI.s1 Rattus norvegicus cDNA, 3 end /clone=UI-R-E0-cg-h-04-0-UI /clone_end=3 /gb=AA874849 /gi=2979797 /ug=Rn.90 /len=531
12.2	10.15	12.6	14.15	1.03279	1.39409	1.20197	S79624 natriuretic peptide receptor subtype C [rats, Sprague-Dawley, brain, mRNA Partial, 1367 nt]
181.3	137.2	187.35	191.15	1.03337	1.39322	1.32143	X89703cds RNTPCR19P R.norvegicus mRNA for TPCR19 protein
150.3	128.4	161.7	178.75	1.07585	1.39213	1.17056	U72353 Rattus norvegicus lamin B1 mRNA, complete cds /cds=(326,2089) /gb=U72353 /gi=1575793 /ug=Rn.11362 /len=2154
17.6	16.45	17.15	22.9	0.974432	1.3921	1.06991	M21208mRNA RATCYPC17 Rat 17-alpha-hydoxylase cytochrome P-450 mRNA, 3 end
96.15	105.85	107.1	147.35	1.11388	1.39206	0.908361	rc_AA892259 EST196062 Rattus norvegicus cDNA, 3 end /clone=RKIAO29 /clone_end=3 /gb=AA892259 /gi=3019138 /ug=Rn.3765 /len=625
108.6	70.4	151.1	98	1.39134	1.39205	1.54261	M64377 RATOLFPROC Rat olfactory protein mRNA, complete cds
50.85	37.65	35.35	52.4	0.695182	1.39177	1.3506	K03041mRNA RATOTCB Rat (Sprague-Dawley) ornithine carbamoyltransferase mRNA
88.4	90.25	53.9	125.6	0.609729	1.39169	0.979501	L11025 RATTCAXAG Rat T-cell receptor alpha chain mRNA for RT1L haplotype
31.85	22.6	27.65	31.45	0.868132	1.39159	1.40929	AF084576 Rattus norvegicus Delta 3 mRNA, complete cds
15.95	20.7	16.7	28.8	1.04702	1.3913	0.770531	M64698 RATIP3RF Rat inositol 1,4,5-trisphosphate receptor (IP-3-R) mRNA, partial cds
136.9	123.05	184.85	171.1	1.35026	1.39049	1.11256	AB016425 Rattus norvegicus mRNA for occludin, complete cds
320.75	302.5	359.5	420.55	1.12081	1.39025	1.06033	Rat mixed-tissue library Rattus norvegicus cDNA clone rx02082 3 , mRNA sequence [Rattus norvegicus]
26	20.5	27.85	28.5	1.07115	1.39024	1.26829	rc_AA866466 UI-R-E0-br-f-09-0-UI.s1 Rattus norvegicus cDNA, 3 end /clone=UI-R-E0-br-f-09-0-UI /clone_end=3 /gb=AA866466 /gi=2961927 /ug=Rn.11083 /len=579
97.25	52.3	82.6	72.7	0.849357	1.39006	1.85946	U94189 Rattus norvegicus Duo mRNA, partial cds
7.95	7.95	9.05	11.05	1.13836	1.38994	1	U69109 Rattus norvegicus calcium-dependent tyrosine kinase mRNA, complete cds /cds=(3,3032) /gb=U69109 /gi=1654376 /ug=Rn.11025 /len=3315
84.95	53.6	99.35	74.5	1.16951	1.38993	1.58489	AF053312 Rattus norvegicus CC chemokine ST38 precursor, mRNA, complete cds
231.4	177.4	200.05	246.55	0.86452	1.3898	1.3044	Z21935cds RNPROKINA R.norvegicus protein kinase rMNK2
34.65	32.2	20.5	44.75	0.591631	1.38975	1.07609	rc_AA893216 EST197019 Rattus norvegicus cDNA, 3 end /clone=RKIBD64 /clone_end=3 /gb=AA893216 /gi=3020095 /ug=Rn.9982 /len=649
12.5	9.75	10.15	13.55	0.812	1.38974	1.28205	rc_AA799480 EST188977 Rattus norvegicus cDNA, 3 end /clone=RHEAB53 /clone_end=3 /gb=AA799480 /gi=2862435 /ug=Rn.16891 /len=512
93.15	46.1	47.9	64.05	0.514224	1.38937	2.02061	D14988 RATHSS2 Rat mRNA for hydroxysteroid sulfotransferase subunit, complete cds
511.95	324.95	521.25	451.35	1.01817	1.38898	1.57547	Rat mixed-tissue library Rattus norvegicus cDNA clone rx00342 3 , mRNA sequence [Rattus norvegicus]
251.05	178.35	176.8	247.6	0.704242	1.38828	1.40763	rc_AA894016 EST197819 Rattus norvegicus cDNA, 3 end /clone=RPLAO60 /clone_end=3 /gb=AA894016 /gi=3020895 /ug=Rn.8555 /len=397
233.35	195.1	182.65	270.8	0.78273	1.38801	1.19605	rc_AA799801 EST189298 Rattus norvegicus cDNA, 3 end /clone=RHEAF51 /clone_end=3 /gb=AA799801 /gi=2862756 /ug=Rn.3845 /len=596
1620.05	1272.8	1548.4	1766.15	0.955773	1.38761	1.27282	rc_AA875207 UI-R-E0-cu-e-10-0-UI.s1 Rattus norvegicus cDNA, 3 end /clone=UI-R-E0-cu-e-10-0-UI /clone_end=3 /gb=AA875207 /gi=2980155 /ug=Rn.11417 /len=445
166.95	129.9	154.25	180.2	0.923929	1.38722	1.28522	Rat mixed-tissue library Rattus norvegicus cDNA clone rx04093 3 , mRNA sequence [Rattus norvegicus]
32.45	25.7	38.65	35.65	1.19106	1.38716	1.26265	U88157 Rattus norvegicus PAM COOH-terminal interactor protein 10a (Kalirin) mRNA, complete cds /cds=(24,5723) /gb=U88157 /gi=2317897 /ug=Rn.10709 /len=5756
421.95	249.9	447.4	346.45	1.06032	1.38635	1.68848	AB017140 Rattus norvegicus mRNA for PSD-Zip45, complete cds
46	52.3	73.2	72.5	1.5913	1.38623	0.879541	X78997 R.norvegicus (Sprague Dawley) mRNA for cadherin /cds=(327,2810) /gb=X78997 /gi=505562 /ug=Rn.3880 /len=3628
21.55	26.8	46.25	37.15	2.14617	1.38619	0.804104	M63574 Rat selenoprotein P mRNA, complete cds /cds=(34,1191) /gb=M63574 /gi=206893 /ug=Rn.1451 /len=2794
393.4	251.7	362.5	348.9	0.921454	1.38617	1.56297	S69160 thyrotropin-releasing hormone receptor [rats, pituitary gland, mRNA Partial, 1239 nt]
38.35	37.3	30.95	51.7	0.80704	1.38606	1.02815	U68417 Rattus norvegicus heart branched chain aminotransferase precursor (BCATm) mRNA, nuclear gene encoding mitochondrial protein, complete cds /cds=(7,1188) /gb=U68417 /gi=2342863 /ug=Rn.981 /len=1548
60.1	50.95	59.65	70.6	0.992512	1.38567	1.17959	X86178mRNA RNDNAAZGP R.norvegicus azgp1 gene
7.05	13.75	7.7	19.05	1.0922	1.38545	0.512727	M10072mRNA RATLCA1 Rat leukocyte common antigen (L-CA) mRNA, complete cds
129.2	182.05	236.75	252.15	1.83243	1.38506	0.709695	rc_AA818499 UI-R-A0-au-a-12-0-UI.s1 Rattus norvegicus cDNA, 3 end /clone=UI-R-A0-au-a-12-0-UI /clone_end=3 /gb=AA818499 /gi=2889238 /ug=Rn.10103 /len=416
58.65	50.4	63.25	69.8	1.07843	1.38492	1.16369	U39549 Rattus norvegicus synaptogyrin mRNA, complete cds /cds=(20,724) /gb=U39549 /gi=1655718 /ug=Rn.11188 /len=879
153.65	226.75	273.05	313.95	1.77709	1.38456	0.677619	rc_AA799803 EST189300 Rattus norvegicus cDNA, 3 end /clone=RHEAF55 /clone_end=3 /gb=AA799803 /gi=2862758 /ug=Rn.6235 /len=522
161.45	109.1	157.85	151.05	0.977702	1.38451	1.47984	Rat mixed-tissue library Rattus norvegicus cDNA clone rx02618 3 , mRNA sequence [Rattus norvegicus]
380.5	284.15	441.3	393.25	1.15979	1.38395	1.33908	AF003598 Rattus norvegicus integrin beta-7 subunit mRNA, partial cds /cds=(0,1922) /gb=AF003598 /gi=2196783 /ug=Rn.10767 /len=2146
32.85	26.05	30.5	36.05	0.928463	1.38388	1.26104	Rat mixed-tissue library Rattus norvegicus cDNA clone rx02195 3 , mRNA sequence [Rattus norvegicus]
14.15	24.1	13.55	33.35	0.957597	1.38382	0.587137	M27156 Rat probasin (M-40) mRNA, complete cds /cds=(40,573) /gb=M27156 /gi=203107 /ug=Rn.9862 /len=776
56.4	40	102.65	55.35	1.82004	1.38375	1.41	J05156 RATCSCCE R.norvegicus cholesterol side-chain cleavage enzyme mRNA (P450SCC), complete cds
118.75	97.6	60.2	135.05	0.506947	1.38371	1.2167	X53517 R.norvegicus mRNA for antigen CD37 /cds=(57,902) /gb=X53517 /gi=55911 /ug=Rn.2357 /len=1158
113.35	81.1	106.4	112.2	0.938685	1.38348	1.39766	J00739 Rat growth hormone gene, complete cds /cds=(60,710) /gb=J00739 /gi=204306 /ug=Rn.10268 /len=812
128.3	100.95	160.65	139.65	1.25214	1.38336	1.27093	J00778 Rat pancreatic trypsin I gene, complete cds /cds=(13,753) /gb=J00778 /gi=206507 /ug=Rn.11294 /len=805
131.5	116.35	178.25	160.95	1.35551	1.38333	1.13021	rc_AA943331 EST198830 Rattus norvegicus cDNA, 3 end /clone=RBRAI30 /clone_end=3 /gb=AA943331 /gi=3103247 /ug=Rn.11271 /len=353
129.45	94.35	166.1	130.5	1.28312	1.38315	1.37202	M10934 RATRBPA Rat retinol-binding protein (RBP) mRNA, partial cds
211.3	125.15	159.95	173.1	0.756981	1.38314	1.68837	M24239cds#2 RATP450PB3 Rat cytochrome P450-1/PB-(ps) gene, exon 9
1309.9	1290.75	1538.75	1785.25	1.17471	1.38311	1.01484	rc_AA894090 EST197893 Rattus norvegicus cDNA, 3 end /clone=RSPAQ64 /clone_end=3 /gb=AA894090 /gi=3020969 /ug=Rn.3737 /len=556
66.5	60.45	107.25	83.6	1.61278	1.38296	1.10008	D14564cds RATGULO07 Rat gene for L-gulono-gamma-lactone oxidase, exon 7
92	67.3	113.1	93.05	1.22935	1.38262	1.36701	Rat mixed-tissue library Rattus norvegicus cDNA clone rx00223 3 , mRNA sequence [Rattus norvegicus]
91.15	57.4	194.85	79.35	2.13769	1.3824	1.58798	X76452cds RNCPATP R.norvegicus mRNA for calcium-pumping ATPase isoform 4
45.85	36.35	31.65	50.25	0.690294	1.38239	1.26135	rc_AA874912 UI-R-E0-ck-f-12-0-UI.s1 Rattus norvegicus cDNA, 3 end /clone=UI-R-E0-ck-f-12-0-UI /clone_end=3 /gb=AA874912 /gi=2979860 /ug=Rn.3309 /len=515
9.75	15.05	36.75	20.8	3.76923	1.38206	0.647841	rc_AA799734 EST189231 Rattus norvegicus cDNA, 3 end /clone=RHEAE62 /clone_end=3 /gb=AA799734 /gi=2862689 /ug=Rn.3817 /len=536
11.9	19.25	13.25	26.6	1.11345	1.38182	0.618182	U55192 Rattus norvegicus inositol polyphosphate 5 phosphatase Ship (SHIP) mRNA, complete cds /cds=(199,3771) /gb=U55192 /gi=1777941 /ug=Rn.10659 /len=4925
3.85	3.8	3.7	5.25	0.961039	1.38158	1.01316	rc_AA874881 UI-R-E0-ci-f-07-0-UI.s1 Rattus norvegicus cDNA, 3 end /clone=UI-R-E0-ci-f-07-0-UI /clone_end=3 /gb=AA874881 /gi=2979829 /ug=Rn.22206 /len=501
23.9	18.1	25.75	25	1.07741	1.38122	1.32044	rc_H33205 EST108984 Rattus norvegicus cDNA, 3 end /clone=RPNAJ49 /clone_end=3 /gb=H33205 /gi=978622 /ug=Rn.3590 /len=403
41.7	11.15	21.95	15.4	0.526379	1.38117	3.73991	M26744 Rattus norvegicus interleukin 6 (IL6) mRNA, complete cds /cds=(64,699) /gb=M26744 /gi=204915 /ug=Rn.9873 /len=1046
85.7	94.1	116.7	129.95	1.36173	1.38098	0.910733	X63744 R.norvegicus mRNA for glutamate/aspartate transporter protein /cds=(188,1819) /gb=X63744 /gi=56268 /ug=Rn.9099 /len=3778
324.8	244.05	253.5	337	0.78048	1.38086	1.33087	Rat mixed-tissue library Rattus norvegicus cDNA clone rx03968 3 , mRNA sequence [Rattus norvegicus]
343.2	286.95	403.95	396.05	1.17701	1.38021	1.19603	rc_AI177256 EST220870 Rattus norvegicus cDNA, 3 end /clone=ROVCE44 /clone_end=3 /gb=AI177256 /ug=Rn.17882 /len=455
19.75	15.65	20.6	21.6	1.04304	1.38019	1.26198	D26492 RATDLP1 Rat mRNA for dynein-like protein 1, partial cds
63.1	65.25	64.05	90.05	1.01506	1.38008	0.96705	M26534 Rat kallikrein-like serine protease (RSKG-50) gene, 3 end /cds=(0,567) /gb=M26534 /gi=206773 /ug=Rn.9881 /len=613
421.6	401	358.4	553.4	0.850095	1.38005	1.05137	Rat mixed-tissue library Rattus norvegicus cDNA clone rx02355 3 , mRNA sequence [Rattus norvegicus]
8.1	3.95	4.4	5.45	0.54321	1.37975	2.05063	AB008522 Rattus norvegicus mRNA for dynein light intermediate chain 53/55, partial cds
55	55.7	29.05	76.85	0.528182	1.37971	0.987433	L05557cds RATPMCA2A4 Rat plasma membrane calcium ATPase isoform 2 gene, exon n+3 and partial cds
17.05	17.65	20.05	24.35	1.17595	1.3796	0.966006	rc_AA894246 EST198049 Rattus norvegicus cDNA, 3 end /clone=RSPAT76 /clone_end=3 /gb=AA894246 /gi=3021125 /ug=Rn.13524 /len=143
581.65	357.25	482.4	492.8	0.829365	1.37943	1.62813	U26310 RNU26310 Rattus norvegicus tensin (Tns) mRNA, partial cds
1454.95	1196.1	1316.15	1649.85	0.904602	1.37936	1.21641	M15191 Rat beta-tachykinin mRNA, complete cds /cds=(99,491) /gb=M15191 /gi=206341 /ug=Rn.1920 /len=1035
66.65	53	88.6	73.1	1.32933	1.37925	1.25755	U45986 Rattus norvegicus Myx mRNA, complete cds /cds=(75,695) /gb=U45986 /gi=1209875 /ug=Rn.10214 /len=989
23.55	18.75	41.05	25.85	1.7431	1.37867	1.256	AF055286 Rattus norvegicus potential-sensitive polyspecific organic cation transporter OCT3 (OCT3) mRNA, complete cds
1154.3	1080.35	1184.85	1489.25	1.02647	1.37849	1.06845	X12367cds RNGPXIMR R.norvegicus mRNA for glutathione peroxidase I
341.1	273.75	308.5	377.35	0.904427	1.37845	1.24603	rc_H31847 EST106345 Rattus norvegicus cDNA, 3 end /clone=RPCAZ65 /clone_end=3 /gb=H31847 /gi=977264 /ug=Rn.2064 /len=421
340.9	343.1	829.8	472.85	2.43414	1.37817	0.993588	D14014 RATCYCLD1 Rat mRNA for cyclin D1, complete cds
67.9	51.05	49.9	70.35	0.734904	1.37806	1.33007	X67805 R.norvegicus SCP1 mRNA /cds=(261,3101) /gb=X67805 /gi=57212 /ug=Rn.10420 /len=3543
792.5	476.95	664.25	657.2	0.83817	1.37792	1.6616	rc_AA851403 EST194171 Rattus norvegicus cDNA, 3 end /clone=RPLAG17 /clone_end=3 /gb=AA851403 /gi=2938943 /ug=Rn.3383 /len=393
1051.1	669.45	1105.15	922.45	1.05142	1.37792	1.57009	AF087431 Rattus rattus glycoprotein processing glucosidase I mRNA, complete cds
7.6	7.3	7.45	10.05	0.980263	1.37671	1.0411	L09647 Rattus norvegicus hepatocyte nuclear factor 3a (HNF-3 beta) mRNA, complete cds /cds=(189,1565) /gb=L09647 /gi=204622 /ug=Rn.10948 /len=2218
157.55	181.75	241.35	250.2	1.53189	1.37662	0.86685	M69055 Rat insulin-like growth factor binding protein (rIGFBP-6) mRNA, complete cds /cds=(5,685) /gb=M69055 /gi=206586 /ug=Rn.6431 /len=970
21.75	16.75	9.15	23.05	0.42069	1.37612	1.29851	D86742 Rattus norvegicus mRNA for R-cadherin, partial cds
61.1	74.55	76.3	102.55	1.24877	1.37559	0.819584	Rat mixed-tissue library Rattus norvegicus cDNA clone rx04752 3 , mRNA sequence [Rattus norvegicus]
97.25	63.65	78.05	87.55	0.802571	1.37549	1.52789	AF091577 Rattus norvegicus isolate HAF-TP1 olfactory receptor mRNA, partial cds
286.45	179.95	209.35	247.45	0.730843	1.3751	1.59183	rc_AI231778 EST228466 Rattus norvegicus cDNA, 3 end /clone=RHECO18 /clone_end=3 /gb=AI231778 /ug=Rn.3848 /len=635
1.55	1.6	2.65	2.2	1.70968	1.375	0.96875	U38373 Rattus norvegicus huntingtin associated protein (rHAP1-A) mRNA, complete cds /cds=(39,1838) /gb=U38373 /gi=1103852 /ug=Rn.10153 /len=3684
46.4	78.15	86.9	107.45	1.87284	1.37492	0.59373	D50580 Rattus norvegicus mRNA for carboxylesterase, partial cds /cds=(0,1665) /gb=D50580 /gi=2641991 /ug=Rn.10854 /len=2228
304.25	406.55	660.35	558.6	2.17042	1.374	0.74837	AF065438 Rattus norvegicus mama mRNA, complete cds /cds=(155,1879) /gb=AF065438 /gi=3152927 /ug=Rn.3251 /len=2151
274.15	225.6	211.45	309.95	0.771293	1.37389	1.2152	rc_AA892014 EST195817 Rattus norvegicus cDNA, 3 end /clone=RKIAK68 /clone_end=3 /gb=AA892014 /gi=3018893 /ug=Rn.3516 /len=421
38.2	14.05	26.35	19.3	0.689791	1.37367	2.71886	M91589 Rat beta-arrestin1 mRNA, complete cds /cds=(35,1291) /gb=M91589 /gi=949985 /ug=Rn.221 /len=1357
245.5	163	236.15	223.85	0.961914	1.37331	1.50613	S82911 rHox=rHox protein [rats, ROS 17/2.8 osteosarcoma cell line, mRNA, 1375 nt]
16.1	8.85	31.75	12.15	1.97205	1.37288	1.81921	Rat mixed-tissue library Rattus norvegicus cDNA clone rx05007 3 , mRNA sequence [Rattus norvegicus]
166.05	145.75	201.05	200	1.21078	1.37221	1.13928	L19341 Rattus norvegicus activin type I receptor mRNA, complete cds /cds=(147,1676) /gb=L19341 /gi=435431 /ug=Rn.10692 /len=1780
9	10.75	9.4	14.75	1.04444	1.37209	0.837209	rc_AA799800 EST189297 Rattus norvegicus cDNA, 3 end /clone=RHEAF50 /clone_end=3 /gb=AA799800 /gi=2862755 /ug=Rn.22110 /len=539
59.15	69.5	97.25	95.35	1.64413	1.37194	0.851079	U89280 Rattus norvegicus oxidative 17 beta hydroxysteroid dehydrogenase type 6 mRNA, complete cds /cds=(231,1214) /gb=U89280 /gi=2661212 /ug=Rn.10857 /len=1530
103.1	53.1	253.85	72.85	2.46217	1.37194	1.94162	AF075383 Rattus norvegicus suppressor of cytokine signaling-3 (SOCS-3) mRNA, complete cds
142.4	123.2	150	169	1.05337	1.37175	1.15584	X99477cds RNRPR1 R.norvegicus rpr-1 gene
19.9	71.05	49	97.45	2.46231	1.37157	0.280084	D83792 Rattus norvegicus mRNA for p27, complete cds /cds=(362,955) /gb=D83792 /gi=2281009 /ug=Rn.10786 /len=1037
133.95	237.65	364.3	325.9	2.71967	1.37134	0.563644	M23697 Rat tissue-type plasminogen activator (t-PA) mRNA, complete cds /cds=(31,1710) /gb=M23697 /gi=530159 /ug=Rn.1002 /len=2445
190.25	145.15	213.3	199.05	1.12116	1.37134	1.31071	L29281 Rattus norvegicus initiation factor-2 kinase (eIF-2a) mRNA, complete cds /cds=(150,1691) /gb=L29281 /gi=468372 /ug=Rn.10022 /len=3808
18.75	9.85	14.65	13.5	0.781333	1.37056	1.90355	AF034577 Rattus norvegicus pyruvate dehydrogenase kinase isoenzyme 4 (PDK4) mRNA, complete cds /cds=(104,1342) /gb=AF034577 /gi=2772937 /ug=Rn.10897 /len=1435
1160.15	914.35	671.8	1253.1	0.579063	1.37048	1.26882	rc_AI102868 EST212157 Rattus norvegicus cDNA, 3 end /clone=REMBT90 /clone_end=3 /gb=AI102868 /ug=Rn.221 /len=489
266.6	269.55	331.55	369.4	1.24362	1.37043	0.989056	U31668 Rattus norvegicus transcription factor E2F-5 mRNA, partial cds /cds=(0,904) /gb=U31668 /gi=939730 /ug=Rn.10286 /len=1496
21.4	28.9	33.3	39.6	1.55607	1.37024	0.740484	S43408 endopeptidase-24.18 alpha subunit [rats, kidney, mRNA, 2928 nt]
498.15	401	534.6	549.35	1.07317	1.36995	1.24227	X95990exon RNC5ARECP R.norvegicus mRNA for C5a anaphylatoxin receptor
37.4	82.85	132.6	113.5	3.54545	1.36995	0.451418	X52477 Rat pcRC201 mRNA for pre-pro-complement C3 /cds=(41,5032) /gb=X52477 /gi=56953 /ug=Rn.11378 /len=5066
264.05	213.6	313	292.6	1.18538	1.36985	1.23619	AF025424 Rattus norvegicus RNA polymerase I 127 kDa subunit mRNA, complete cds /cds=(58,3465) /gb=AF025424 /gi=2739047 /ug=Rn.11420 /len=3769
344.9	233.2	341.7	319.4	0.990722	1.36964	1.47899	rc_AI170819 EST216758 Rattus norvegicus cDNA, 3 end /clone=RMUBB86 /clone_end=3 /gb=AI170819 /gi=3710859 /ug=Rn.115 /len=652
22.7	25.3	50.15	34.65	2.20925	1.36957	0.897233	rc_AI045440 UI-R-C1-jz-a-12-0-UI.s2 Rattus norvegicus cDNA, 3 end /clone=UI-R-C1-jz-a-12-0-UI /clone_end=3 /gb=AI045440 /ug=Rn.11144 /len=396
23.45	15.7	22.15	21.5	0.944563	1.36943	1.49363	K03467 RATMYHCZ25 Rat embryonic sarcomeric myosin heavy chain protein (light meromyosin portion) mRNA, clone pMHC-25
229.5	186.85	250.3	255.8	1.09063	1.36901	1.22826	M76704 RATRMGMT Rat O-6-methylguanine-DNA methyltransferase (RMGMT) mRNA, complete cds
61.7	85.4	135.05	116.9	2.18882	1.36885	0.722482	K02814 Rat major acute phase alpha-1 protein (MAP), complete cds /cds=(0,1273) /gb=K02814 /gi=205305 /ug=Rn.2581 /len=1389
2775.8	1636.35	3007.5	2239.9	1.08347	1.36884	1.69634	AF091570 Rattus norvegicus isolate HGL-SP2 olfactory receptor pseudogene, partial sequence
92.2	88.6	160.4	121.25	1.7397	1.36851	1.04063	AF060879 Rattus norvegicus neurocan mRNA, partial cds
122.15	97.6	125.6	133.55	1.02824	1.36834	1.25154	M99418 Rat brain cholecystokinin receptor mRNA, complete cds /cds=(135,1493) /gb=M99418 /gi=203459 /ug=Rn.10324 /len=2243
145.3	119	160.1	162.8	1.10186	1.36807	1.22101	rc_AA800708 EST190205 Rattus norvegicus cDNA, 3 end /clone=RLUAK52 /clone_end=3 /gb=AA800708 /gi=2863663 /ug=Rn.3886 /len=641
184.45	110.85	193.6	151.65	1.04961	1.36806	1.66396	Rat mixed-tissue library Rattus norvegicus cDNA clone rx00304 3 , mRNA sequence [Rattus norvegicus]
337.2	226.95	345.65	310.2	1.02506	1.36682	1.48579	AF087944mRNA Rattus norvegicus monocyte differentiation antigen CD14 gene, promoter region and partial cds
69.55	75.05	105.7	102.55	1.51977	1.36642	0.926716	AF054826 Rattus norvegicus VAMP5 mRNA, complete cds
299.2	253.15	338.95	345.85	1.13285	1.36619	1.18191	U37121 Rattus norvegicus cytotoxic T-lymphocyte associated protein-4 precursor (CTLA-4) mRNA, complete cds /cds=(0,671) /gb=U37121 /gi=1045652 /ug=Rn.10259 /len=724
24853.8	17532.2	29174.5	23951.7	1.17385	1.36615	1.41761	X03453 Bacteriophage P1 cre recombinase protein (-5 and -3 represent transcript regions 5 prime and 3 prime respectively)
227.65	233.3	299.35	318.65	1.31496	1.36584	0.975782	M10094 Rat MHC class I truncated cell surface antigen mRNA /cds=(0,320) /gb=M10094 /gi=205412 /ug=Rn.3577 /len=628
41.55	29.25	32.8	39.95	0.78941	1.36581	1.42051	U66298 RNU66298 Rattus norvegicus bone morphogenetic protein-6 (BMP-6) mRNA, partial cds
176.45	147.15	219.4	200.95	1.24341	1.36561	1.19912	Y15748 Rattus norvegicus mRNA for PkB kinase /cds=(58,1737) /gb=Y15748 /gi=2665355 /ug=Rn.10905 /len=1879
596.7	466.7	578.25	637.05	0.96908	1.36501	1.27855	AA684929 EST105793 Rat PC-12 cells, untreated Rattus sp. cDNA clone RPCAS27 5 end similar to NADH-ubiquinone oxidoreductase, MLRQ subunit, mRNA sequence [Rattus sp.]
72.15	64.4	94.85	87.9	1.31462	1.36491	1.12034	rc_AA964530 UI-R-C0-gv-h-02-0-UI.s1 Rattus norvegicus cDNA, 3 end /clone=UI-R-C0-gv-h-02-0-UI /clone_end=3 /gb=AA964530 /ug=Rn.11263 /len=421
185.55	147.1	176.75	200.6	0.952573	1.3637	1.26139	rc_AA817846 UI-R-A0-ae-f-12-0-UI.s1 Rattus norvegicus cDNA, 3 end /clone=UI-R-A0-ae-f-12-0-UI /clone_end=3 /gb=AA817846 /gi=2887726 /ug=Rn.10910 /len=538
2223.45	1695.55	2249.3	2311.95	1.01163	1.36354	1.31134	rc_AA799474 EST188971 Rattus norvegicus cDNA, 3 end /clone=RHEAB45 /clone_end=3 /gb=AA799474 /gi=2862429 /ug=Rn.1413 /len=687
81.95	69.9	80.75	95.3	0.985357	1.36338	1.17239	Rat mixed-tissue library Rattus norvegicus cDNA clone rx01674 3 , mRNA sequence [Rattus norvegicus]
265.45	208.75	227.3	284.6	0.856282	1.36335	1.27162	AF091247 Rattus norvegicus potassium channel (KCNQ3) mRNA, complete cds
107.7	93.45	107.35	127.4	0.99675	1.3633	1.15249	rc_AA866272 UI-R-A0-bg-b-02-0-UI.s1 Rattus norvegicus cDNA, 3 end /clone=UI-R-A0-bg-b-02-0-UI /clone_end=3 /gb=AA866272 /gi=2961733 /ug=Rn.24294 /len=506
253.25	118.55	187.15	161.6	0.738993	1.36314	2.13623	rc_AA875641 UI-R-E0-ct-f-12-0-UI.s1 Rattus norvegicus cDNA, 3 end /clone=UI-R-E0-ct-f-12-0-UI /clone_end=3 /gb=AA875641 /gi=2980589 /ug=Rn.22651 /len=431
58.3	46.55	86.65	63.45	1.48628	1.36305	1.25242	rc_AI044848 UI-R-C1-kd-a-09-0-UI.s1 Rattus norvegicus cDNA, 3 end /clone=UI-R-C1-kd-a-09-0-UI /clone_end=3 /gb=AI044848 /ug=Rn.6278 /len=416
58.8	35.4	44.1	48.25	0.75	1.36299	1.66102	X01454 Rat mRNA for thyrotropin-beta (TSH) sequence /cds=(70,486) /gb=X01454 /gi=57416 /ug=Rn.9966 /len=557
121.5	110.3	93.95	150.3	0.773251	1.36265	1.10154	rc_AA893682 EST197485 Rattus norvegicus cDNA, 3 end /clone=RPLAI39 /clone_end=3 /gb=AA893682 /gi=3020561 /ug=Rn.2813 /len=443
144.9	114.9	89.6	156.55	0.618357	1.36249	1.2611	X02291exon RNALOBG9 R.norvegicus gene encoding aldolase B, exon 9
71.75	62.8	52.85	85.55	0.736585	1.36226	1.14252	rc_AA893825 EST197628 Rattus norvegicus cDNA, 3 end /clone=RPLAM06 /clone_end=3 /gb=AA893825 /gi=3020704 /ug=Rn.8976 /len=402
699.9	586.25	510.3	797.85	0.729104	1.36094	1.19386	rc_AA891740 EST195543 Rattus norvegicus cDNA, 3 end /clone=RKIAG20 /clone_end=3 /gb=AA891740 /gi=3018619 /ug=Rn.22704 /len=511
454.9	472.45	521.8	642.85	1.14707	1.36067	0.962853	X05341 Rat mRNA for 3-oxoacyl-CoA thiolase /cds=(164,1357) /gb=X05341 /gi=55543 /ug=Rn.3786 /len=1619
1684.9	1255.35	1515.8	1707.75	0.899638	1.36038	1.34218	rc_AI232012 EST228700 Rattus norvegicus cDNA, 3 end /clone=RHECR46 /clone_end=3 /gb=AI232012 /ug=Rn.1128 /len=586
54.1	39.7	42.1	54	0.778189	1.3602	1.36272	AF053991 Rattus norvegicus tissue-type vomeronasal neurons putative pheromone receptor V2R3 mRNA, partial cds /cds=(0,610) /gb=AF053991 /gi=2996025 /ug=Rn.9652 /len=671
61.75	55.55	38.85	75.55	0.62915	1.36004	1.11161	AF051425 Rattus norvegicus chondromodulin-1 (Chm-1) mRNA, complete cds /cds=(126,1130) /gb=AF051425 /gi=2952535 /ug=Rn.9900 /len=1405
7.6	6.95	9.95	9.45	1.30921	1.35971	1.09353	X80187mRNA RNBB2R1 R.norvegicus gene for bradykinin B2 receptor exon 1
190.15	150.75	193.8	204.95	1.0192	1.35954	1.26136	Z11834 R.norvegicus mRNA for brain-4 /cds=(4,1089) /gb=Z11834 /gi=55833 /ug=Rn.9835 /len=1250
66.8	49.1	43.25	66.75	0.647455	1.35947	1.36049	L19112 Rat (clone R2(B3C)) heparin-binding fibroblast growth factor receptor 2 (extracellular domain) mRNA, partial cds /cds=(0,1061) /gb=L19112 /gi=310150 /ug=Rn.12732 /len=1062
95.95	22.55	47.05	30.65	0.49036	1.3592	4.25499	AF039890mRNA RNAPN2 Rattus norvegicus aminopeptidase N (APN) gene, exon 2 and partial cds
22.5	22.15	25.75	30.1	1.14444	1.35892	1.0158	M74494 Rat sodium/potassium ATPase alpha-1 subunit truncated isoform mRNA, 3 end /cds=(0,731) /gb=M74494 /gi=205629 /ug=Rn.2992 /len=936
323.15	313.1	333.5	425.4	1.03203	1.35867	1.0321	rc_AA800572 EST190069 Rattus norvegicus cDNA, 3 end /clone=RLUAB42 /clone_end=3 /gb=AA800572 /gi=2863527 /ug=Rn.22787 /len=473
212.5	144.25	187.4	195.95	0.881882	1.35841	1.47314	K02423cds RATMLC131 Rat fast myosin alkali light chain exon 1, specific for MLC1-f
5.35	6.7	8.35	9.1	1.56075	1.35821	0.798507	rc_AA800754 EST190251 Rattus norvegicus cDNA, 3 end /clone=RLUAL07 /clone_end=3 /gb=AA800754 /gi=2863709 /ug=Rn.6633 /len=203
112.3	103.8	102.25	140.95	0.910508	1.3579	1.08189	J03819 Rattus norvegicus (clone erb62) thyroid (T3) hormone receptor mRNA, complete cds /cds=(249,1634) /gb=J03819 /gi=623566 /ug=Rn.10018 /len=4535
89.45	53.65	68.7	72.85	0.768027	1.35788	1.66729	rc_AA875197 UI-R-E0-cu-b-11-0-UI.s1 Rattus norvegicus cDNA, 3 end /clone=UI-R-E0-cu-b-11-0-UI /clone_end=3 /gb=AA875197 /gi=2980145 /ug=Rn.2825 /len=404
23.5	50.45	37.45	68.5	1.59362	1.35778	0.465808	rc_AA891861 EST195664 Rattus norvegicus cDNA, 3 end /clone=RKIAH81 /clone_end=3 /gb=AA891861 /gi=3018740 /ug=Rn.23865 /len=577
293.35	242.15	336.5	328.75	1.14709	1.35763	1.21144	rc_AA799461 EST188958 Rattus norvegicus cDNA, 3 end /clone=RHEAB32 /clone_end=3 /gb=AA799461 /gi=2862416 /ug=Rn.4145 /len=591
33.85	20	32.15	27.15	0.949778	1.3575	1.6925	rc_AA891903 EST195706 Rattus norvegicus cDNA, 3 end /clone=RKIAI35 /clone_end=3 /gb=AA891903 /gi=3018782 /ug=Rn.14719 /len=536
89.9	52.75	46.35	71.6	0.515573	1.35735	1.70427	AB009889 Rattus norvegicus mRNA for prolactin-like protein H, complete cds
105	98.55	72.5	133.75	0.690476	1.35718	1.06545	rc_AA893592 EST197395 Rattus norvegicus cDNA, 3 end /clone=RPLAC34 /clone_end=3 /gb=AA893592 /gi=3020471 /ug=Rn.3275 /len=592
191.7	149.8	185.3	203.3	0.966615	1.35714	1.27971	D78613 RATPTPEB Rat mRNA for protein tyrosine phosphatase epsilon M, partial cds
1323.25	898.4	1094.25	1218.85	0.826941	1.35669	1.4729	rc_AA899320 UI-R-E0-cz-b-11-0-UI.s1 Rattus norvegicus cDNA, 3 end /clone=UI-R-E0-cz-b-11-0-UI /clone_end=3 /gb=AA899320 /gi=3034674 /ug=Rn.13584 /len=428
73.65	44.9	47.9	60.9	0.650373	1.35635	1.64031	M77479 Rattus norvegicus sodium/bile acid cotransporter mRNA, complete cds /cds=(121,1209) /gb=M77479 /gi=206853 /ug=Rn.9913 /len=1663
227.2	217.15	412.5	294.5	1.81558	1.35621	1.04628	D00913 RATICAM Rattus sp. mRNA for intercellular adhesion molecule-1, complete cds
61.4	57.15	62.1	77.5	1.0114	1.35608	1.07437	AF053095 Rattus norvegicus induced oxidative stress-like protein mRNA, partial cds
29.3	54.1	118.9	73.35	4.05802	1.35582	0.54159	X06801cds RNACTAV Rat mRNA for vaskular alpha-actin
151.6	126.9	155	172.05	1.02243	1.35579	1.19464	rc_AA875126 UI-R-E0-bu-d-03-0-UI.s2 Rattus norvegicus cDNA, 3 end /clone=UI-R-E0-bu-d-03-0-UI /clone_end=3 /gb=AA875126 /gi=2980074 /ug=Rn.2799 /len=552
309.75	232.9	254.75	315.75	0.822437	1.35573	1.32997	rc_AA892916 EST196719 Rattus norvegicus cDNA, 3 end /clone=RKIAY88 /clone_end=3 /gb=AA892916 /gi=3019795 /ug=Rn.2352 /len=541
283.55	225.15	297.85	305.2	1.05043	1.35554	1.25938	rc_AA925556 UI-R-A1-em-h-12-0-UI.s1 UI-R-A1 Rattus norvegicus cDNA clone UI-R-A1-em-h-12-0-UI 3 similar to gi|423404|pir|B46132 c-Jun leucine zipper interactive (cDNA JZA-20) - mouse (fragment), mRNA sequence [Rattus norvegicus]
31.45	36.45	187.65	49.4	5.96661	1.35528	0.862826	X94185cds RNMKP3 R.norvegicus mRNA for dual specificity phosphatase, MKP-3
488.45	402.45	602.85	544.85	1.23421	1.35383	1.21369	X74834cds RNACRG1 R.norvegicus mRNA for acetylcholine receptor gamma-subunit
105.6	73.35	114.4	99.3	1.08333	1.35378	1.43967	U17260 RNU17260 Rattus norvegicus arylamine N-acetyltransferase-1 (AT-1) mRNA, complete cds
169.8	156.75	156.1	212.2	0.919317	1.35375	1.08325	rc_AA799497 EST188994 Rattus norvegicus cDNA, 3 end /clone=RHEAB74 /clone_end=3 /gb=AA799497 /gi=2862452 /ug=Rn.3793 /len=513
47.9	54.45	105.55	73.7	2.20355	1.35354	0.879706	AF029240 Rattus norvegicus MHC class Ib RT1.S3 (RT1.S3) gene, complete cds /cds=(0,1091) /gb=AF029240 /gi=3150053 /ug=Rn.14674 /len=2653
15.05	14.15	19.25	19.15	1.27907	1.35336	1.0636	rc_AA799786 EST189283 Rattus norvegicus cDNA, 3 end /clone=RHEAF33 /clone_end=3 /gb=AA799786 /gi=2862741 /ug=Rn.11187 /len=563
18.25	11.75	19.65	15.9	1.07671	1.35319	1.55319	M32397 Rat prostatic acid phosphatase (rPAP) mRNA, complete cds /cds=(40,1185) /gb=M32397 /gi=206028 /ug=Rn.9728 /len=1603
282.45	186.3	296.75	252	1.05063	1.35266	1.5161	rc_AA875420 UI-R-E0-cs-e-08-0-UI.s1 Rattus norvegicus cDNA, 3 end /clone=UI-R-E0-cs-e-08-0-UI /clone_end=3 /gb=AA875420 /gi=2980368 /ug=Rn.21413 /len=499
149.2	149.35	175.55	202	1.17661	1.35253	0.998996	rc_AI169104 EST214935 Rattus norvegicus cDNA, 3 end /clone=RKIBN18 /clone_end=3 /gb=AI169104 /gi=3705412 /ug=Rn.6800 /len=510
184.15	102.85	112.4	139.1	0.610372	1.35246	1.79047	AJ001713 RNMYR7 Rattus norvegicus mRNA for myosin-RhoGAP protein Myr 7
125.9	144.85	143.2	195.9	1.13741	1.35243	0.869175	rc_AA684631 EST104976 Rattus norvegicus cDNA, 3 end /clone=RPCAE51 /clone_end=3 /gb=AA684631 /gi=2671229 /ug=Rn.14679 /len=337
199.6	147.75	210.05	199.75	1.05235	1.35195	1.35093	rc_AA893148 EST196951 Rattus norvegicus cDNA, 3 end /clone=RKIBC75 /clone_end=3 /gb=AA893148 /gi=3020027 /ug=Rn.23315 /len=384
2971.3	1763.5	3015.3	2384.15	1.01481	1.35194	1.68489	rc_AI235707 EST232269 Rattus norvegicus cDNA, 3 end /clone=ROVCW10 /clone_end=3 /gb=AI235707 /ug=Rn.1762 /len=471
9.5	11.8	6.1	15.95	0.642105	1.35169	0.805085	M81855 Rat mdr mRNA sequence /cds=UNKNOWN /gb=M81855 /gi=205360 /ug=Rn.9679 /len=4254
29.9	15.5	23.05	20.95	0.770903	1.35161	1.92903	X04603 B subtilis thrC, thrB genes corresponding to nucleotides 248-2229 of X04603 (-5, -M, -3 represent transcript regions 5 prime, Middle, and 3 prime respectively)
50.15	15.65	57.85	21.15	1.15354	1.35144	3.20447	M24353 RATMANNO Rattus norvegicus alpha-mannosidase II mRNA, partial cds
258.2	188.35	259.35	254.4	1.00445	1.35068	1.37085	U04740 Rattus norvegicus Sprague-Dawley platelet-activating factor receptor mRNA, complete cds /cds=(119,1144) /gb=U04740 /gi=470384 /ug=Rn.10137 /len=1301
832.9	751.75	947.65	1015.1	1.13777	1.35032	1.10795	rc_AA875438 UI-R-E0-cs-h-12-0-UI.s1 Rattus norvegicus cDNA, 3 end /clone=UI-R-E0-cs-h-12-0-UI /clone_end=3 /gb=AA875438 /gi=2980386 /ug=Rn.24931 /len=563
6.65	4	22.85	5.4	3.43609	1.35	1.6625	Rat mixed-tissue library Rattus norvegicus cDNA clone rx04178 3 , mRNA sequence [Rattus norvegicus]
1337.05	1751.7	1451.95	2363.7	1.08594	1.34937	0.763287	X62322 R.norvegicus mRNA for epithelin 1 and 2 /cds=(30,1799) /gb=X62322 /gi=56108 /ug=Rn.5820 /len=2137
527.05	696.95	856.4	940.4	1.62489	1.34931	0.756224	rc_AA800005 EST189502 Rattus norvegicus cDNA, 3 end /clone=RHEAI20 /clone_end=3 /gb=AA800005 /gi=2862960 /ug=Rn.1465 /len=628
16.8	12.6	16.4	17	0.97619	1.34921	1.33333	AJ223083 RAN223083 Rattus norvegicus mRNA for retinoic acid X receptor gamma-1, partial
3.5	5.3	7	7.15	2	1.34906	0.660377	Rat mixed-tissue library Rattus norvegicus cDNA clone rx04980 3 , mRNA sequence [Rattus norvegicus]
110.45	67.3	49.35	90.75	0.446809	1.34844	1.64116	rc_H33255 EST109080 Rattus norvegicus cDNA, 3 end /clone=RPNAK74 /clone_end=3 /gb=H33255 /gi=978672 /ug=Rn.14632 /len=329
9.2	7.75	11.6	10.45	1.26087	1.34839	1.1871	U80915 RNU80915 Rattus norvegicus EAAT4 Na+-dependent glutamate transporter protein mRNA, partial cds
141.45	107.55	110.7	144.95	0.782609	1.34775	1.3152	rc_AA925495 UI-R-A1-ep-c-04-0-UI.s1 Rattus norvegicus cDNA, 3 end /clone=UI-R-A1-ep-c-04-0-UI /clone_end=3 /gb=AA925495 /gi=3072631 /ug=Rn.122 /len=513
26.45	13.95	14.05	18.8	0.531191	1.34767	1.89606	S79797 enzymatic glycosylation-regulating gene [rats, Sprague-Dawley, streptozotocin diabetic, heart, mRNA, 5010 nt]
173.65	142.1	157.75	191.5	0.908437	1.34764	1.22203	L28113 RATRNASEQA Rat mRNA sequence
1611.35	1215.2	1594.8	1637.25	0.989729	1.34731	1.326	U83119 RNU83119 Rattus norvegicus L1 retrotransposon ORF2 mRNA, consensus sequence, partial cds
65.8	64.65	68.15	87.1	1.03571	1.34725	1.01779	D10261 RATBSP Rattus norvegicus mRNA for 59-kDa bone sialic acid-containing protein, complete cds
214.9	163.9	115.05	220.8	0.535365	1.34716	1.31117	U83880UTR#1 RNGPDH2 Rattus norvegicus glycerol-3-phosphate dehydrate dehydrogenase (mtGPDH) mRNA, 3 UTR
26.6	14.55	32.95	19.6	1.23872	1.34708	1.82818	rc_AA997526 UI-R-C0-hw-h-09-0-UI.s1 Rattus norvegicus cDNA, 3 end /clone=UI-R-C0-hw-h-09-0-UI /clone_end=3 /gb=AA997526 /ug=Rn.10207 /len=472
76.65	24.35	26.2	32.8	0.341813	1.34702	3.14784	S67770 transforming growth factor-beta type II receptor [rats, kidney, mRNA, 2080 nt]
72.7	37.95	47.05	51.1	0.64718	1.34651	1.91568	M76535cds RATCXN40A Rat gap junction structural protein, connexin (CXN-40) gene, complete cds
68.4	43.45	74.7	58.5	1.09211	1.34638	1.57422	Rat mixed-tissue library Rattus norvegicus cDNA clone rx03940 3 , mRNA sequence [Rattus norvegicus]
89.75	48.8	77.15	65.7	0.85961	1.34631	1.83914	U44750 Rattus norvegicus NAD-dependent 15-hydroxyprostaglandin dehydrogenase mRNA, complete cds /cds=(35,835) /gb=U44750 /gi=2047308 /ug=Rn.9788 /len=879
318.6	179.2	334	241.25	1.04834	1.34626	1.7779	rc_AA818726 UI-R-A0-ay-f-04-0-UI.s1 Rattus norvegicus cDNA, 3 end /clone=UI-R-A0-ay-f-04-0-UI /clone_end=3 /gb=AA818726 /gi=2888312 /ug=Rn.22468 /len=464
24.95	19.35	24.7	26.05	0.98998	1.34625	1.28941	rc_AA892488 EST196291 Rattus norvegicus cDNA, 3 end /clone=RKIAS06 /clone_end=3 /gb=AA892488 /gi=3019367 /ug=Rn.8545 /len=558
239.5	219.75	215.3	295.8	0.898956	1.34608	1.08987	M23890 Rat T-cell receptor unproductive beta-chain mRNA V-region (V-D-J-C), clone CRTB320 /cds=(0,329) /gb=M23890 /gi=207211 /ug=Rn.9951 /len=372
1935	1706.65	2212.65	2297.05	1.14349	1.34594	1.1338	rc_AI145044 UI-R-BT0-pt-a-03-0-UI.s1 Rattus norvegicus cDNA, 3 end /clone=UI-R-BT0-pt-a-03-0-UI /clone_end=3 /gb=AI145044 /ug=Rn.10379 /len=368
66.8	62.9	109.8	84.65	1.64371	1.34579	1.062	rc_AA891571 EST195374 Rattus norvegicus cDNA, 3 end /clone=RKIAE11 /clone_end=3 /gb=AA891571 /gi=3018450 /ug=Rn.18307 /len=391
593.8	474.1	605.25	637.75	1.01928	1.34518	1.25248	X68394 R.norvegicus N-ras gene for p21 protein /cds=(135,704) /gb=X68394 /gi=56768 /ug=Rn.11271 /len=3350
81.75	71.6	129.1	96.3	1.5792	1.34497	1.14176	D26500 RATDLP9A Rat mRNA for dynein-like protein 9A, partial cds
464.05	389.8	478.8	524.25	1.03179	1.34492	1.19048	Rat mixed-tissue library Rattus norvegicus cDNA clone rx00379 3 , mRNA sequence [Rattus norvegicus]
55.5	44.25	70.25	59.5	1.26577	1.34463	1.25424	X59736mRNA RRCKSM Rat mRNA for sarcomeric mitochondrial creatine kinase
74.85	54.85	72.2	73.75	0.964596	1.34458	1.36463	X89694cds RNTPCR04P R.norvegicus mRNA for TPCR04 protein
40.9	28.9	36	38.85	0.880196	1.34429	1.41522	rc_AI233421 EST230109 Rattus norvegicus cDNA, 3 end /clone=RKIDE81 /clone_end=3 /gb=AI233421 /ug=Rn.10544 /len=509
394.8	314.05	314.6	422.15	0.796859	1.34421	1.25712	rc_AA800882 EST190379 Rattus norvegicus cDNA, 3 end /clone=RLUAM60 /clone_end=3 /gb=AA800882 /gi=2863837 /ug=Rn.24136 /len=379
277.35	242.6	297.35	325.95	1.07211	1.34357	1.14324	L13235UTR#1 RATPOLIGRA Rattus norvegicus polymeric immunoglobulin receptor mRNA, 3 untranslated sequence
2220.8	2292.1	2577.05	3079.45	1.16042	1.34351	0.968893	rc_AI231807 EST228495 Rattus norvegicus cDNA, 3 end /clone=RHECO52 /clone_end=3 /gb=AI231807 /ug=Rn.1905 /len=607
237.5	165.2	244.3	221.9	1.02863	1.34322	1.43765	U41453 RNU41453 Rattus norvegicus PKC binding protein and substrate mRNA, complete cds
387.2	287	376.8	385.5	0.97314	1.34321	1.34913	rc_AA891689 EST195492 Rattus norvegicus cDNA, 3 end /clone=RKIAF57 /clone_end=3 /gb=AA891689 /gi=3018568 /ug=Rn.14704 /len=421
960	1260.55	999.95	1692.9	1.04161	1.34299	0.761572	X76489cds RNCD9 R.norvegicus (Sprague Dawley) CD9 mRNA for cell surface glycoprotein
98.65	60.55	86.55	81.3	0.877344	1.34269	1.62923	M58364 Rat GTP cyclohydrolase I mRNA, complete cds /cds=(127,852) /gb=M58364 /gi=204536 /ug=Rn.5933 /len=1016
13.25	10.8	10.2	14.5	0.769811	1.34259	1.22685	rc_AI237825 EST234387 Rattus norvegicus cDNA, 3 end /clone=RPLDG42 /clone_end=3 /gb=AI237825 /ug=Rn.12780 /len=465
13.35	13.15	16.9	17.65	1.26592	1.34221	1.01521	AB009662 Rattus norvegicus mRNA for testis specific protein, complete cds
232.35	160.9	165.35	215.95	0.711642	1.34214	1.44406	X66140 R.norvegicus mRNA for epididymal apical protein I /cds=(46,2415) /gb=X66140 /gi=56069 /ug=Rn.10357 /len=3586
70.85	61.4	60.5	82.4	0.853917	1.34202	1.15391	L07315 Rat dipeptidase (dpep1) mRNA, complete cds /cds=(129,1361) /gb=L07315 /gi=459932 /ug=Rn.6051 /len=2179
306.45	261.3	354.85	350.55	1.15794	1.34156	1.17279	rc_AA926292 UI-R-A1-el-e-04-0-UI.s1 Rattus norvegicus cDNA, 3 end /clone=UI-R-A1-el-e-04-0-UI /clone_end=3 /gb=AA926292 /gi=3073428 /ug=Rn.11349 /len=422
71.8	67.85	96.1	91	1.33844	1.34119	1.05822	rc_AA892299 EST196102 Rattus norvegicus cDNA, 3 end /clone=RKIAO75 /clone_end=3 /gb=AA892299 /gi=3019178 /ug=Rn.1708 /len=665
237.5	146.05	194.9	195.85	0.820632	1.34098	1.62616	AJ001529cds RNMST2KIN Rattus norvegicus mRNA for MST2 kinase
165.9	116	180	155.55	1.08499	1.34095	1.43017	AF091563 Rattus norvegicus isolate QIL-LD1 olfactory receptor mRNA, partial cds
170.6	108.3	233.8	145.2	1.37046	1.34072	1.57525	AF073891 Rattus norvegicus potassium channel (eag2) mRNA, partial cds
5.6	4.55	5.45	6.1	0.973214	1.34066	1.23077	AF092090 Rattus norvegicus cp151 mRNA, partial cds
143.05	94.25	154	126.35	1.07655	1.34058	1.51777	AJ000557cds RNJAK2 Rattus norvegicus mRNA for Janus protein tyrosine kinase 2, JAK2
300.55	211	289.65	282.85	0.963733	1.34052	1.42441	rc_AA891803 EST195606 Rattus norvegicus cDNA, 3 end /clone=RKIAH04 /clone_end=3 /gb=AA891803 /gi=3018682 /ug=Rn.8250 /len=531
48.5	44.8	61.5	60.05	1.26804	1.3404	1.08259	X77209 R.norvegicus Hsp70-3 gene /cds=(13,1938) /gb=X77209 /gi=1814002 /ug=Rn.22532 /len=2546
56.95	33.05	26.9	44.3	0.472344	1.34039	1.72315	Rat mixed-tissue library Rattus norvegicus cDNA clone rx05189 3 , mRNA sequence [Rattus norvegicus]
239.05	159.3	156.1	213.45	0.653001	1.33992	1.50063	L08491cds RATGABAAB Rattus rattus GABA-A receptor alpha-2 subunit gene, complete cds
140.15	128	131.2	171.45	0.93614	1.33945	1.09492	L13201 Rattus norvegicus HNF-3/forkhead homolog-1 (HFH-1) mRNA, complete cds /cds=(249,1568) /gb=L13201 /gi=951067 /ug=Rn.10101 /len=1760
14.45	10.9	12.55	14.6	0.868512	1.33945	1.32569	X59996mRNA RRKA1 Rat mRNA for kainate receptor subunit (ka1)
167.7	147.65	165.7	197.7	0.988074	1.33898	1.13579	X52140 Rat mRNA for integrin alpha-1 /cds=(419,3961) /gb=X52140 /gi=56493 /ug=Rn.11491 /len=3974
107.9	74.85	76.45	100.2	0.708526	1.33868	1.44155	U49935mRNA RNU49935 Rattus norvegicus cyclin D3 gene, partial cds
18.45	34.4	61.05	46.05	3.30894	1.33866	0.536337	X55183 R.norvegicus mRNA for schwannoma-derived growth factor /cds=(175,906) /gb=X55183 /gi=49595 /ug=Rn.10568 /len=1154
4.95	3.55	2.95	4.75	0.59596	1.33803	1.39437	Rat mixed-tissue library Rattus norvegicus cDNA clone rx01058 3 , mRNA sequence [Rattus norvegicus]
10.4	7.85	9.75	10.5	0.9375	1.33758	1.32484	Y09111 R.norvegicus mRNA for tMDC IV protein /cds=(0,2255) /gb=Y09111 /gi=1657401 /ug=Rn.24189 /len=2256
654.75	363.2	622.5	485.8	0.950745	1.33756	1.80273	AF029357cds Rattus norvegicus olfactory receptor-like protein gene, complete cds
516.35	455.6	653.5	609.35	1.26561	1.33747	1.13334	U57715 Rattus norvegicus FGF receptor activating protein FRAG1 (FRAG1) mRNA, complete cds /cds=(722,1486) /gb=U57715 /gi=1518608 /ug=Rn.11001 /len=1719
189.65	203.9	243.95	272.65	1.28632	1.33718	0.930113	rc_AI072435 UI-R-C2-nk-c-03-0-UI.s1 Rattus norvegicus cDNA, 3 end /clone=UI-R-C2-nk-c-03-0-UI /clone_end=3 /gb=AI072435 /ug=Rn.3181 /len=488
1472.95	1152.55	1355	1540.95	0.919923	1.33699	1.27799	AF089817 Rattus norvegicus RGS-GAIP interacting protein GIPC mRNA, complete cds
270.05	175.15	269.3	234.15	0.997223	1.33685	1.54182	AF102855 Rattus norvegicus synaptic SAPAP-interacting protein Synamon mRNA, complete cds
230.8	179.8	223.05	240.3	0.966421	1.33648	1.28365	X06150cds RNGMTR Rat mRNA for glycine methyltransferase (EC 2.1.1.20)
82.2	48.65	73.5	65	0.894161	1.33607	1.68962	AF092523 Rattus norvegicus A-kinase anchor protein 84 mRNA, complete cds
1063.4	817.8	1070.4	1092.6	1.00658	1.33602	1.30032	C06598 C06598 Rat pancreatic islet cDNA Rattus norvegicus cDNA similar to rapamycin-binding protein FKBp-13, mRNA sequence [Rattus norvegicus]
153.15	191.3	225.95	255.55	1.47535	1.33586	0.800575	D87839 Rattus norvegicus mRNA for beta-alanine oxoglutarate aminotransferase, complete cds /cds=(102,1604) /gb=D87839 /gi=3046864 /ug=Rn.10090 /len=1726
19.3	46.35	32.5	61.9	1.68394	1.33549	0.416397	M21759mRNA Rat profilaggrin mRNA, 3 end /cds=UNKNOWN /gb=M21759 /gi=204143 /ug=Rn.10924 /len=2312
78.9	59.7	75.1	79.7	0.951838	1.33501	1.32161	L11587 Rat leukocyte common antigen-related phosphatase (LAR-PTP2) mRNA, complete cds /cds=(184,5775) /gb=L11587 /gi=205134 /ug=Rn.17237 /len=6469
450.45	466.9	594.4	623.05	1.31957	1.33444	0.964768	S75019 antiquitin=26g turgor protein homolog [rats, intestinal mucosa, mRNA Partial, 879 nt]
143.4	132.2	190.35	176.35	1.32741	1.33396	1.08472	X62323 R.norvegicus Pan-1 mRNA /cds=(0,1917) /gb=X62323 /gi=35277 /ug=Rn.10290 /len=2001
21.25	29.95	17.5	39.95	0.823529	1.33389	0.709516	rc_AA800275 EST189772 Rattus norvegicus cDNA, 3 end /clone=RHEAN30 /clone_end=3 /gb=AA800275 /gi=2863230 /ug=Rn.23946 /len=374
127.2	123.15	123.55	164.25	0.971305	1.33374	1.03289	AF016296 Rattus norvegicus neuropilin mRNA, complete cds /cds=(143,2912) /gb=AF016296 /gi=2367638 /ug=Rn.10815 /len=3446
63.2	50.55	55.8	67.4	0.882911	1.33333	1.25025	M59313 Rat potassium channel Kv3.2c mRNA /cds=(0,628) /gb=M59313 /gi=206045 /ug=Rn.9733 /len=1500
346.7	189.7	288.2	252.65	0.831266	1.33184	1.82762	M76740 RATMUCINI Rat intestinal mucin mRNA, partial cds
43.9	55.45	146.25	73.85	3.33144	1.33183	0.791704	AB002561 Rattus norvegicus mRNA for FGF-16, complete cds
35.95	21.25	64.75	28.3	1.80111	1.33176	1.69176	Rat mixed-tissue library Rattus norvegicus cDNA clone rx04706 3 , mRNA sequence [Rattus norvegicus]
47.6	31.65	56.8	42.15	1.19328	1.33175	1.50395	Y11490cds RNTMDCIII R.norvegicus mRNA for tMDC III protein, partial
63.05	56.4	76.65	75.1	1.2157	1.33156	1.11791	L33894 Rattus norvegicus deoxycytidine kinase (Dck) mRNA, complete cds /cds=(29,811) /gb=L33894 /gi=508569 /ug=Rn.10058 /len=950
41.05	37.75	42.3	50.25	1.03045	1.33113	1.08742	M15528mRNA RATSH1A Rat SH-1 protein mRNA encoded opposite gonadotropin-releasing hormone (GnRH) gene, complete cds
215.7	173.5	228.15	230.9	1.05772	1.33084	1.24323	U66723 RNU66723 Rattus norvegicus purine-selective sodium/nucleoside cotransporter (rCNT2) mRNA, complete cds
182.7	138.1	154.95	183.75	0.848112	1.33056	1.32295	J02597cds RATAPOA01 Rat apolipoprotein A-I gene, complete cds
116.05	106.95	126.85	142.3	1.09306	1.33053	1.08509	U90121 Rattus norvegicus thrombomodulin mRNA, partial cds /cds=(0,1385) /gb=U90121 /gi=1890291 /ug=Rn.10716 /len=1665
152.1	119.5	147.5	158.95	0.969757	1.33013	1.2728	M19647 Rat renal kallikrein gene, complete cds, clone RSKG-7 /cds=(42,827) /gb=M19647 /gi=204999 /ug=Rn.21391 /len=873
179	127.2	194.7	169.15	1.08771	1.3298	1.40723	X90651 R.norvegicus mRNA for P2X3 receptor /cds=(181,1374) /gb=X90651 /gi=1103622 /ug=Rn.10388 /len=3773
852	735.8	692.15	978.3	0.812383	1.32957	1.15792	rc_AA892250 EST196053 Rattus norvegicus cDNA, 3 end /clone=RKIAO20 /clone_end=3 /gb=AA892250 /gi=3019129 /ug=Rn.8160 /len=644
461.8	373.85	453.4	496.95	0.98181	1.32928	1.23525	rc_AI009147 EST203598 Rattus norvegicus cDNA, 3 end /clone=REMBJ52 /clone_end=3 /gb=AI009147 /ug=Rn.221 /len=429
38.1	24.6	50.75	32.7	1.33202	1.32927	1.54878	rc_AA799498 EST188995 Rattus norvegicus cDNA, 3 end /clone=RHEAB76 /clone_end=3 /gb=AA799498 /gi=2862453 /ug=Rn.3835 /len=683
454.2	430.4	486.45	572.1	1.071	1.32923	1.0553	rc_AA858590 UI-R-E0-bq-g-11-0-UI.s1 Rattus norvegicus cDNA, 3 end /clone=UI-R-E0-bq-g-11-0-UI /clone_end=3 /gb=AA858590 /gi=2948930 /ug=Rn.96 /len=393
84.2	72.3	91.9	96.1	1.09145	1.32918	1.16459	U18419 Rattus norvegicus nonmuscle caldesmon mRNA, complete cds /cds=(723,2318) /gb=U18419 /gi=622966 /ug=Rn.10621 /len=5541
102.35	84.7	82.65	112.55	0.807523	1.32881	1.20838	rc_AA799637 EST189134 Rattus norvegicus cDNA, 3 end /clone=RHEAD45 /clone_end=3 /gb=AA799637 /gi=2862592 /ug=Rn.25425 /len=571
1534.9	1199	1609.3	1593.05	1.04847	1.32865	1.28015	rc_AA891553 EST195356 Rattus norvegicus cDNA, 3 end /clone=RHEAZ86 /clone_end=3 /gb=AA891553 /gi=3018432 /ug=Rn.3463 /len=614
263.4	233.45	672.85	310.15	2.55448	1.32855	1.12829	U16359cds RNU16359 Rattus norvegicus nitric oxide synthase gene, complete cds
510.85	455.35	456.15	604.95	0.892924	1.32854	1.12188	rc_AA891928 EST195731 Rattus norvegicus cDNA, 3 end /clone=RKIAI70 /clone_end=3 /gb=AA891928 /gi=3018807 /ug=Rn.22712 /len=473
22.35	34.7	28.6	46.1	1.27964	1.32853	0.644092	AF071204 Rattus norvegicus stem cell factor KL-1 precursor, mRNA, complete cds
125.95	140.15	201.75	186.15	1.60183	1.32822	0.89868	Rat mixed-tissue library Rattus norvegicus cDNA clone rx00157 3 , mRNA sequence [Rattus norvegicus]
118.1	97.05	104.6	128.9	0.88569	1.32818	1.2169	U68168 Rattus norvegicus L-kynurenine hydrolase mRNA, complete cds /cds=(51,1445) /gb=U68168 /gi=1532215 /ug=Rn.10575 /len=1765
132.1	54.7	87.35	72.65	0.661241	1.32815	2.41499	L27651 Rattus norvegicus liver-specific transport protein mRNA, complete cds /cds=(73,1680) /gb=L27651 /gi=529589 /ug=Rn.10009 /len=1910
379.8	293.3	360.95	389.4	0.950369	1.32765	1.29492	L11319 Rat signal peptidase mRNA, complete cds /cds=(74,613) /gb=L11319 /gi=206977 /ug=Rn.24875 /len=643
43.95	46.4	115	61.6	2.61661	1.32759	0.947198	X55246 R.norvegicus mRNA for inhibitory glycine receptor alpha-1 subunit /cds=(88,1461) /gb=X55246 /gi=56468 /ug=Rn.10109 /len=1679
174.6	170.65	244.3	226.55	1.3992	1.32757	1.02315	rc_AA893213 EST197016 Rattus norvegicus cDNA, 3 end /clone=RKIBD60 /clone_end=3 /gb=AA893213 /gi=3020092 /ug=Rn.262 /len=556
20.4	41.1	38.05	54.55	1.8652	1.32725	0.49635	U50412 Rattus norvegicus phosphoinositide 3-kinase regulatory subunit p85alpha mRNA, alternatively spliced, complete cds /cds=(94,1368) /gb=U50412 /gi=1621037 /ug=Rn.10599 /len=1563
288.45	289.85	390.15	384.65	1.35257	1.32707	0.99517	U03120 Rattus norvegicus Sprague-Dawley sodium-glucose cotransporter 1 mRNA, complete cds /cds=(127,2124) /gb=U03120 /gi=414571 /ug=Rn.10224 /len=2627
82.65	20.5	84.5	27.2	1.02238	1.32683	4.03171	L36459 Rattus norvegicus gfi-2 mRNA, complete cds /cds=(12,1415) /gb=L36459 /gi=598371 /ug=Rn.10045 /len=3692
267.95	240.4	268.5	318.95	1.00205	1.32675	1.1146	rc_AI170380 EST216306 Rattus norvegicus cDNA, 3 end /clone=RLUCH59 /clone_end=3 /gb=AI170380 /gi=3710420 /ug=Rn.1952 /len=620
55.9	67.8	143.7	89.95	2.57066	1.3267	0.824484	rc_AA955477 UI-R-A1-ex-f-01-0-UI.s1 Rattus norvegicus cDNA, 3 end /clone=UI-R-A1-ex-f-01-0-UI /clone_end=3 /gb=AA955477 /ug=Rn.8789 /len=394
4137.3	4578.8	4236.05	6074	1.02387	1.32655	0.903577	S72505 glutathione S-transferase Yc1 subunit [rats, fetal liver, mRNA, 1052 nt]
395.3	289.05	406.05	383.4	1.02719	1.32641	1.36758	L36029 Rattus norvegicus guanylyl cyclase (GC-E), complete cds /cds=(65,3391) /gb=L36029 /gi=780356 /ug=Rn.10060 /len=3545
226.35	143.4	204.85	190.2	0.905014	1.32636	1.57845	L23088 Rattus norvegicus P-selectin mRNA, complete cds /cds=(18,2324) /gb=L23088 /gi=349552 /ug=Rn.10012 /len=3185
24.25	19	36.45	25.2	1.50309	1.32632	1.27632	X95882 R.norvegicus mRNA for ATP ligand gated ion channel /cds=(121,1908) /gb=X95882 /gi=1322004 /ug=Rn.10510 /len=3540
657.75	569.55	631.6	755.3	0.960243	1.32613	1.15486	rc_AA893208 EST197011 Rattus norvegicus cDNA, 3 end /clone=RKIBD53 /clone_end=3 /gb=AA893208 /gi=3020087 /ug=Rn.1552 /len=619
126.25	91.65	138.05	121.45	1.09347	1.32515	1.37752	X90355 R.norvegicus mRNA for leucine rich protein /cds=(205,2442) /gb=X90355 /gi=940820 /ug=Rn.10411 /len=3093
189.65	120.45	176.15	159.6	0.928816	1.32503	1.57451	AF074482 Rattus norvegicus GABA-B receptor 2 (GABA-BR2) mRNA, complete cds
9.25	6	12.25	7.95	1.32432	1.325	1.54167	U57439 Rattus norvegicus estrogen receptor beta mRNA, complete cds /cds=(416,1873) /gb=U57439 /gi=1373280 /ug=Rn.10496 /len=2555
1702.95	1393.6	1969.35	1846.35	1.15643	1.32488	1.22198	M24604 Rat proliferating cell nuclear antigen (PCNA/cyclin) mRNA, complete cds /cds=(62,847) /gb=M24604 /gi=206047 /ug=Rn.223 /len=1160
455.35	586.65	607.25	777.15	1.33359	1.32473	0.776187	X83537 R.norvegicus mRNA for membrane-type matrix metalloproteinase /cds=(172,1920) /gb=X83537 /gi=805012 /ug=Rn.10371 /len=2383
196	168.3	195.6	222.9	0.997959	1.32442	1.16459	M58587 Rat liver interleukin 6 receptor ligand binding chain mRNA, complete cds /cds=(108,1496) /gb=M58587 /gi=204921 /ug=Rn.1716 /len=4614
65.2	71.7	85.25	94.95	1.30752	1.32427	0.909344	Rat mixed-tissue library Rattus norvegicus cDNA clone rx04816 3 , mRNA sequence [Rattus norvegicus]
123.1	90.1	115	119.3	0.9342	1.32408	1.36626	U49066 Rattus norvegicus interleukin-1 receptor-related protein mRNA, complete cds /cds=(88,1773) /gb=U49066 /gi=1236080 /ug=Rn.10235 /len=2044
494.35	524.55	788.25	694.35	1.59452	1.32371	0.942427	rc_AI136891 UI-R-C2p-of-f-12-0-UI.s1 Rattus norvegicus cDNA, 3 end /clone=UI-R-C2p-of-f-12-0-UI /clone_end=3 /gb=AI136891 /ug=Rn.6142 /len=449
124.45	88.3	116.7	116.85	0.937726	1.32333	1.4094	rc_H33294 EST109145 Rattus norvegicus cDNA, 3 end /clone=RPNAM10 /clone_end=3 /gb=H33294 /gi=978711 /ug=Rn.14634 /len=369
63.75	64.5	58.75	85.35	0.921569	1.32326	0.988372	rc_AA894096 EST197899 Rattus norvegicus cDNA, 3 end /clone=RSPAQ73 /clone_end=3 /gb=AA894096 /gi=3020975 /ug=Rn.22761 /len=482
37.35	28	38.5	37.05	1.03079	1.32321	1.33393	AF072124 Rattus rattus caspase-7 mRNA, complete cds
258.6	215.55	297.6	285.05	1.15081	1.32243	1.19972	L19998 Rat minoxidil sulfotransferase mRNA, complete cds /cds=(77,952) /gb=L19998 /gi=310178 /ug=Rn.1507 /len=1227
47.15	36.15	22.9	47.8	0.485684	1.32227	1.30429	AB006137 Rattus norvegicus FTA mRNA for alpha 1,2-fucosyltransferase, complete cds /cds=(481,1611) /gb=AB006137 /gi=2317263 /ug=Rn.11382 /len=2720
28.65	19.4	25.65	25.65	0.895288	1.32216	1.4768	E02468cds DNA sequence of rat TNF
65.35	60.25	100.35	79.65	1.53558	1.32199	1.08465	X95850mRNA RNSCN8 R.norvegicus mRNA for novel gene expressed in circadian manner, clone SCN8
195.55	176.25	146.75	233	0.750447	1.32199	1.1095	U97142 Rattus norvegicus RET ligand 1 (RETL1) mRNA, complete cds /cds=(256,1662) /gb=U97142 /gi=2282021 /ug=Rn.6281 /len=3616
176.55	120.2	184.35	158.9	1.04418	1.32196	1.4688	rc_AA874955 UI-R-E0-ci-g-06-0-UI.s1 Rattus norvegicus cDNA, 3 end /clone=UI-R-E0-ci-g-06-0-UI /clone_end=3 /gb=AA874955 /gi=2979903 /ug=Rn.3440 /len=536
9.3	9.8	11.5	12.95	1.23656	1.32143	0.94898	X13176cds RSPSP09 Rat 0.9 kb mRNA for pulmonary surfactant protein A (SP-A)
6.2	5.45	3.4	7.2	0.548387	1.3211	1.13761	J02852 Rattus norvegicus cytochrome P450 IIA3 mRNA, 3 end /cds=(0,1463) /gb=J02852 /gi=703260 /ug=Rn.2063 /len=1658
200.6	188.75	192.4	249.35	0.959123	1.32106	1.06278	rc_AA892280 EST196083 Rattus norvegicus cDNA, 3 end /clone=RKIAO54 /clone_end=3 /gb=AA892280 /gi=3019159 /ug=Rn.3768 /len=605
197.15	178.35	177.85	235.6	0.902105	1.321	1.10541	rc_AA946251 EST201750 Rattus norvegicus cDNA, 3 end /clone=RLUBC86 /clone_end=3 /gb=AA946251 /ug=Rn.6500 /len=558
591.3	783.75	1492.9	1035.3	2.52478	1.32096	0.75445	rc_AI237535 EST234097 Rattus norvegicus cDNA, 3 end /clone=RPLDA30 /clone_end=3 /gb=AI237535 /ug=Rn.6940 /len=472
431	370	424.55	488.75	0.985035	1.32095	1.16486	D63673 Rat mRNA for peroxisome assembly factor-2, complete cds /cds=(20,2956) /gb=D63673 /gi=1127033 /ug=Rn.10675 /len=3169
115.4	69.1	71.6	91.25	0.620451	1.32055	1.67004	Rat mixed-tissue library Rattus norvegicus cDNA clone rx03240 3 , mRNA sequence [Rattus norvegicus]
82.95	36.35	83.9	48	1.01145	1.3205	2.28198	Rat mixed-tissue library Rattus norvegicus cDNA clone rx04414 3 , mRNA sequence [Rattus norvegicus]
166.95	107.5	162.6	141.95	0.973944	1.32047	1.55302	rc_AA894318 EST198121 Rattus norvegicus cDNA, 3 end /clone=RSPAW53 /clone_end=3 /gb=AA894318 /gi=3021197 /ug=Rn.4127 /len=569
104.4	58.2	89.4	76.85	0.856322	1.32045	1.79381	D17310 RATS3AD Rat mRNA for steroid 3-alpha-dehydrogenase, complete cds
47.3	64.15	65	84.7	1.37421	1.32034	0.737334	AF013145 Rattus norvegicus Diphor-1 mRNA, complete cds /cds=(46,1470) /gb=AF013145 /gi=2331223 /ug=Rn.10800 /len=1953
961.8	1126.35	986.7	1486.7	1.02589	1.31993	0.853909	D38380 RATTA Rattus norvegicus mRNA for transferrin, complete cds
124.65	106.8	115.05	140.95	0.922984	1.31976	1.16713	rc_AA800243 EST189740 Rattus norvegicus cDNA, 3 end /clone=RHEAM86 /clone_end=3 /gb=AA800243 /gi=2863198 /ug=Rn.8171 /len=613
341.95	302.35	358.3	399	1.04781	1.31966	1.13097	L21711 PFALGT Rattus sp. (clone PbURF) galectin-5 mRNA, complete cds
26.9	22.85	140.5	30.15	5.22305	1.31947	1.17724	M19651 Rat fos-related antigen (Fra-1) mRNA, complete cds /cds=(225,1052) /gb=M19651 /gi=204174 /ug=Rn.11306 /len=1663
75.1	44.3	65.7	58.45	0.874834	1.31941	1.69526	AF056208 Rattus norvegicus PAM COOH-terminal interactor protein 1 (PCIP1) mRNA, complete cds
112.35	82.05	99.35	108.25	0.88429	1.31932	1.36929	L04535 Rattus norvegicus somatostatin receptor (SSTR5) mRNA, complete cds /cds=(153,1244) /gb=L04535 /gi=409238 /ug=Rn.9985 /len=1384
50.45	42.15	64.4	55.6	1.27651	1.3191	1.19692	U42388 Rattus norvegicus panceatic polypeptide receptor mRNA, complete cds /cds=(63,1190) /gb=U42388 /gi=1314331 /ug=Rn.10574 /len=1259
1072.5	731.5	859.2	964.7	0.801119	1.3188	1.46617	X16933cds RSHNRNPC Rat mRNA for hnRNP C protein, partial
98.8	83.35	109.2	109.9	1.10526	1.31854	1.18536	rc_AI176856 EST220459 Rattus norvegicus cDNA, 3 end /clone=ROVBX74 /clone_end=3 /gb=AI176856 /ug=Rn.10125 /len=666
445.65	286	371.2	377.1	0.832941	1.31853	1.55822	AF077338 Rat norvegicus myosin binding protein H mRNA, complete cds
479.95	366.8	382.35	483.6	0.796645	1.31843	1.30848	S98336cds Mullerian inhibiting substance [rats, Genomic, 2760 nt]
245.75	228.8	247.15	301.65	1.0057	1.3184	1.07408	rc_AA874889 UI-R-E0-ci-h-07-0-UI.s1 Rattus norvegicus cDNA, 3 end /clone=UI-R-E0-ci-h-07-0-UI /clone_end=3 /gb=AA874889 /gi=2979837 /ug=Rn.3163 /len=487
81.8	53.4	61.35	70.4	0.75	1.31835	1.53184	U56732 Rattus norvegicus mitogen-activated zinc finger 1 (MAZF1) mRNA, complete cds /cds=(719,2419) /gb=U56732 /gi=1389740 /ug=Rn.11374 /len=2821
415.75	360.35	354.6	474.85	0.852916	1.31775	1.15374	AF097593 Rattus norvegicus testicular N-cadherin mRNA, complete cds
915	973.3	1171.75	1282.5	1.2806	1.31768	0.940101	X13983mRNA RNA2MG1 Rat alpha-2-macroglobulin gene exon 1 (and joined CDS)
20.6	20.15	64.05	26.55	3.10922	1.31762	1.02233	AB017044exon Rattus norvegicus gene for hepatocyte nuclear factor 3 gamma, partial cds
18.15	10.4	11.55	13.7	0.636364	1.31731	1.74519	rc_AA875468 UI-R-E0-cp-c-10-0-UI.s1 Rattus norvegicus cDNA, 3 end /clone=UI-R-E0-cp-c-10-0-UI /clone_end=3 /gb=AA875468 /gi=2980416 /ug=Rn.18917 /len=416
75.55	59.95	89.45	78.95	1.18398	1.31693	1.26022	L19031 Rattus norvegicus organic anion transporter (oatp) mRNA, complete cds /cds=(86,2098) /gb=L19031 /gi=410310 /ug=Rn.9912 /len=2758
70	75	124.7	98.75	1.78143	1.31667	0.933333	Rat mixed-tissue library Rattus norvegicus cDNA clone rx00392 3 , mRNA sequence [Rattus norvegicus]
1315.25	1098.95	1299.25	1446.25	0.987835	1.31603	1.19682	rc_AA859643 UI-R-E0-bs-a-08-0-UI.s1 Rattus norvegicus cDNA, 3 end /clone=UI-R-E0-bs-a-08-0-UI /clone_end=3 /gb=AA859643 /gi=2949163 /ug=Rn.32 /len=482
253.15	268.65	252.1	353.5	0.995852	1.31584	0.942304	U50185 RNU50185 Rattus norvegicus kidney protein phosphatase 1 myosin binding subunit mRNA, partial cds
48.65	36.1	61.45	47.5	1.2631	1.31579	1.34765	D88034 Rattus norvegicus mRNA for peptidylarginine deiminase type III, complete cds /cds=(42,2036) /gb=D88034 /gi=1644244 /ug=Rn.10658 /len=3100
284.45	212.85	266.8	280.05	0.93795	1.31572	1.33639	Rat mixed-tissue library Rattus norvegicus cDNA clone rx01444 3 , mRNA sequence [Rattus norvegicus]
95	85.55	102.45	112.55	1.07842	1.3156	1.11046	U37058 Rattus norvegicus neuromedin-B receptor mRNA, complete cds /cds=(131,1303) /gb=U37058 /gi=1039481 /ug=Rn.10129 /len=1584
35.25	28.55	35.85	37.55	1.01702	1.31524	1.23468	AF038043 Rattus norvegicus alpha,alpha-trehalase mRNA, partial cds /cds=(0,1674) /gb=AF038043 /gi=3098349 /ug=Rn.14546 /len=1710
470.8	447.4	648.05	588.4	1.37649	1.31515	1.0523	U42976 Rattus norvegicus neuronal nicotinic acetylcholine receptor subunit beta4 mRNA, complete cds /cds=(60,1547) /gb=U42976 /gi=1150980 /ug=Rn.9695 /len=2461
72.65	46.65	52.25	61.35	0.719202	1.31511	1.55734	U57063 Rattus norvegicus natural killer cell protease 7 (RNKP-7) mRNA, complete cds /cds=(28,753) /gb=U57063 /gi=1470063 /ug=Rn.10534 /len=869
1716.4	1251.65	1651.5	1646.05	0.962188	1.3151	1.37131	AF087437UTR#1 Rattus norvegicus PEBP2 beta mRNA, 3 UTR
69.75	38.75	48.4	50.95	0.693907	1.31484	1.8	J04197 Rattus norvegicus 6-phosphofructo-2-kinase/fructose-2, 6-bisphosphatase mRNA, complete cds /cds=(202,1617) /gb=J04197 /gi=202557 /ug=Rn.10115 /len=1898
116.3	124.9	174.65	164.15	1.50172	1.31425	0.931145	rc_AA866414 UI-R-E0-ch-b-05-0-UI.s1 Rattus norvegicus cDNA, 3 end /clone=UI-R-E0-ch-b-05-0-UI /clone_end=3 /gb=AA866414 /gi=2961875 /ug=Rn.3097 /len=544
179.85	122.3	212.55	160.7	1.18182	1.31398	1.47056	U13368 Rattus norvegicus Sprague Dawley alpha1C-adrenergic receptor mRNA, complete cds /cds=(35,1435) /gb=U13368 /gi=555851 /ug=Rn.9991 /len=1862
136.95	106.7	145.75	140.2	1.06426	1.31396	1.28351	AF087037 Rattus norvegicus BTG3 mRNA, complete cds
68.3	105.7	85.1	138.85	1.24597	1.31362	0.646168	rc_AA859718 UI-R-E0-bx-h-05-0-UI.s1 Rattus norvegicus cDNA, 3 end /clone=UI-R-E0-bx-h-05-0-UI /clone_end=3 /gb=AA859718 /gi=2949238 /ug=Rn.66 /len=476
95.55	50.55	104.2	66.4	1.09053	1.31355	1.89021	L15305 RATGDNF Rat glial-derived neurotrophic factor mRNA, complete cds
148.65	157.3	196.55	206.6	1.32223	1.31341	0.94501	rc_AI176422 EST220006 Rattus norvegicus cDNA, 3 end /clone=ROVBR53 /clone_end=3 /gb=AI176422 /ug=Rn.4044 /len=430
148.7	117	241.25	153.65	1.62239	1.31325	1.27094	Rat mixed-tissue library Rattus norvegicus cDNA clone rx05003 3 , mRNA sequence [Rattus norvegicus]
115.4	100.1	103.45	131.45	0.896447	1.31319	1.15285	rc_AA893596 EST197399 Rattus norvegicus cDNA, 3 end /clone=RPLAC38 /clone_end=3 /gb=AA893596 /gi=3020475 /ug=Rn.22237 /len=564
347.7	216.65	176.85	284.5	0.508628	1.31318	1.60489	rc_AA996551 UI-R-C0-hi-b-07-0-UI.s1 Rattus norvegicus cDNA, 3 end /clone=UI-R-C0-hi-b-07-0-UI /clone_end=3 /gb=AA996551 /ug=Rn.10846 /len=443
219.55	221.5	273.75	290.8	1.24687	1.31287	0.991196	U55815 Rattus norvegicus furosemide-sensitive K-Cl cotransporter (KCC1) mRNA, complete cds /cds=(0,3257) /gb=U55815 /gi=1403706 /ug=Rn.10512 /len=3726
279.35	209.6	235.9	275.15	0.84446	1.31274	1.33278	rc_AA875559 UI-R-E0-cm-b-02-0-UI.s1 Rattus norvegicus cDNA, 3 end /clone=UI-R-E0-cm-b-02-0-UI /clone_end=3 /gb=AA875559 /gi=2980507 /ug=Rn.2370 /len=465
336	267.85	226.1	351.55	0.672917	1.31249	1.25443	rc_AA800277 EST189774 Rattus norvegicus cDNA, 3 end /clone=RHEAN32 /clone_end=3 /gb=AA800277 /gi=2863232 /ug=Rn.6307 /len=698
354.75	276.7	493.35	363.1	1.3907	1.31225	1.28207	U83112 Rattus norvegicus INS-1 winged helix mRNA, complete cds /cds=(87,2402) /gb=U83112 /gi=1778839 /ug=Rn.10665 /len=3390
30.25	33.9	35.7	44.45	1.18017	1.31121	0.89233	M87634 Rat BF-1 mRNA, complete cds /cds=(442,1884) /gb=M87634 /gi=203134 /ug=Rn.9864 /len=2816
52.1	48.05	69.85	63	1.34069	1.31113	1.08429	U48828 Rattus norvegicus retroviral-like ovarian specific transcript 30-1 mRNA /cds=UNKNOWN /gb=U48828 /gi=1213335 /ug=Rn.25151 /len=5473
99.6	99.35	126.1	130.25	1.26606	1.31102	1.00252	rc_AA997865 UI-R-C0-hu-d-11-0-UI.s1 Rattus norvegicus cDNA, 3 end /clone=UI-R-C0-hu-d-11-0-UI /clone_end=3 /gb=AA997865 /ug=Rn.10627 /len=420
130.45	67.6	60.95	88.55	0.467229	1.30991	1.92973	rc_AA799317 EST188814 Rattus norvegicus cDNA, 3 end /clone=RHEAA28 /clone_end=3 /gb=AA799317 /gi=2862272 /ug=Rn.6177 /len=589
545.05	478.45	550.95	626.55	1.01082	1.30954	1.1392	X82669completeSeq R.norvegicus RT1.Au gene /cds=UNKNOWN /gb=X82669 /gi=2909331 /ug=Rn.3577 /len=3949
564.1	353.15	398.95	462.45	0.707233	1.3095	1.59734	J05035 RATS5ALPHA Rat steroid 5 alpha-reductase mRNA, complete cds
21.9	16.5	29.15	21.6	1.33105	1.30909	1.32727	X79807 R.norvegicus mRNA for factor X /cds=(15,1463) /gb=X79807 /gi=506600 /ug=Rn.21393 /len=1480
313.35	210	279.65	274.9	0.892453	1.30905	1.49214	AJ000347 RN325SAL3 Rattus norvegicus mRNA for 3 (2 ),5 -bisphosphate nucleotidase
88.7	100.4	102.4	131.4	1.15445	1.30876	0.883466	M98820 Rat interleukin 1-beta mRNA, complete cds /cds=(76,882) /gb=M98820 /gi=204905 /ug=Rn.9869 /len=1329
167.05	180.4	173.75	236.1	1.04011	1.30876	0.925998	rc_AA866472 UI-R-E0-br-g-09-0-UI.s1 Rattus norvegicus cDNA, 3 end /clone=UI-R-E0-br-g-09-0-UI /clone_end=3 /gb=AA866472 /gi=2961933 /ug=Rn.3121 /len=522
108.8	130.75	134.2	171.05	1.23346	1.30822	0.832122	Y12502cds RNFXIIIA R.norvegicus mRNA for factor XIIIa
33.65	23.55	31.25	30.8	0.928678	1.30786	1.42887	rc_AA858620 UI-R-E0-bq-b-09-0-UI.s1 Rattus norvegicus cDNA, 3 end /clone=UI-R-E0-bq-b-09-0-UI /clone_end=3 /gb=AA858620 /gi=2948960 /ug=Rn.107 /len=452
192.5	183.9	230.2	240.5	1.19584	1.30778	1.04676	rc_AI104389 EST213678 Rattus norvegicus cDNA, 3 end /clone=RHECC67 /clone_end=3 /gb=AI104389 /gi=3708757 /ug=Rn.11082 /len=488
152.75	94.55	164.35	123.65	1.07594	1.30777	1.61555	S76489 estrogen sulfotransferase isoform 3 [rats, male, liver, mRNA, 1000 nt]
3615.5	2558.35	3315.85	3345.4	0.917121	1.30764	1.41322	rc_AI102044 EST211333 Rattus norvegicus cDNA, 3 end /clone=RBRBY28 /clone_end=3 /gb=AI102044 /gi=3706879 /ug=Rn.4229 /len=549
54.45	36.3	32.3	47.45	0.593205	1.30716	1.5	M98820 Rat interleukin 1-beta mRNA, complete cds /cds=(76,882) /gb=M98820 /gi=204905 /ug=Rn.9869 /len=1329
6.25	6.35	3.75	8.3	0.6	1.30709	0.984252	rc_AA859532 UI-R-E0-br-c-04-0-UI.s1 Rattus norvegicus cDNA, 3 end /clone=UI-R-E0-br-c-04-0-UI /clone_end=3 /gb=AA859532 /gi=2949052 /ug=Rn.253 /len=291
414.1	259.4	293	339	0.707559	1.30686	1.59638	rc_AA866240 UI-R-A0-bg-g-05-0-UI.s1 Rattus norvegicus cDNA, 3 end /clone=UI-R-A0-bg-g-05-0-UI /clone_end=3 /gb=AA866240 /gi=2961686 /ug=Rn.3010 /len=291
406.75	453.35	803.65	592.45	1.97578	1.30683	0.89721	AF017437 Rattus norvegicus integrin-associated protein form 4 (IAP) mRNA, complete cds /cds=(10,966) /gb=AF017437 /gi=2394317 /ug=Rn.10723 /len=1183
202.3	207.95	208.4	271.75	1.03015	1.3068	0.97283	Rat mixed-tissue library Rattus norvegicus cDNA clone rx04112 3 , mRNA sequence [Rattus norvegicus]
453.15	282.8	349.45	369.5	0.771157	1.30658	1.60237	rc_AA945589 EST201088 Rattus norvegicus cDNA, 3 end /clone=RLIAP44 /clone_end=3 /gb=AA945589 /ug=Rn.2151 /len=569
371.95	332.25	365.4	434.05	0.98239	1.3064	1.11949	X07320 Rat mRNA for phosphorylase kinase gamma-subunit /cds=(76,1242) /gb=X07320 /gi=56926 /ug=Rn.10399 /len=1388
45.35	49.3	61.7	64.4	1.36053	1.30629	0.919878	rc_AA891764 EST195567 Rattus norvegicus cDNA, 3 end /clone=RKIAG49 /clone_end=3 /gb=AA891764 /gi=3018643 /ug=Rn.2292 /len=542
133.35	94.75	99.1	123.75	0.743157	1.30607	1.40739	rc_AA859632 UI-R-E0-bs-h-08-0-UI.s1 Rattus norvegicus cDNA, 3 end /clone=UI-R-E0-bs-h-08-0-UI /clone_end=3 /gb=AA859632 /gi=2949152 /ug=Rn.6208 /len=446
100.8	90.45	21	118.1	0.208333	1.30569	1.11443	M12112mRNA#3 RATANGA2 Rat angiotensinogen mRNA, 3 flank
27.95	15.05	12.9	19.65	0.461538	1.30565	1.85714	Rat mixed-tissue library Rattus norvegicus cDNA clone rx04937 3 , mRNA sequence [Rattus norvegicus]
337.4	336.6	319.15	439.4	0.94591	1.30541	1.00238	J05470 Rat mitochondrial carnitine palmitoyltransferase II (CPT II) mRNA, complete cds /cds=(62,2038) /gb=J05470 /gi=203579 /ug=Rn.11389 /len=2296
1086.95	940.85	984.3	1228.1	0.905561	1.30531	1.15529	AJ001929 RNAJ1929 Rattus norvegicus mRNA for of CBP-50 protein
9.5	22.8	28.6	29.75	3.01053	1.30482	0.416667	rc_AA891719 EST195522 Rattus norvegicus cDNA, 3 end /clone=RKIAF92 /clone_end=3 /gb=AA891719 /gi=3018598 /ug=Rn.8484 /len=371
76.2	27.9	45.2	36.4	0.593176	1.30466	2.73118	AB002584 Rat mRNA for beta-alanine-pyruvate aminotransferase, complete cds /cds=(8,1546) /gb=AB002584 /gi=1944135 /ug=Rn.1874 /len=2151
51.25	51.55	83.8	67.25	1.63512	1.30456	0.99418	rc_AA945608 EST201107 Rattus norvegicus cDNA, 3 end /clone=RLIAP69 /clone_end=3 /gb=AA945608 /ug=Rn.1902 /len=660
51.9	31.85	16.75	41.55	0.322736	1.30455	1.62951	Rat mixed-tissue library Rattus norvegicus cDNA clone rx02938 3 , mRNA sequence [Rattus norvegicus]
100.9	109.35	103.3	142.65	1.02379	1.30453	0.922725	U95162 Rattus norvegicus nuclear protein E3-3 orf3 mRNA, complete cds /cds=(27,356) /gb=U95162 /gi=2078538 /ug=Rn.3479 /len=877
[truncated: 6,800 more rows]

## Sheet: Top 4000 R1 elevated
L1 day average	L3 day average	R1 day average	R3 day average	R1/L1	R3/L3	L1/L3	Descriptions
27.25	212.2	696.95	349.9	25.5761	1.64892	0.128417	rc_AI169327 EST215162 Rattus norvegicus cDNA, 3 end /clone=RKIBQ31 /clone_end=3 /gb=AI169327 /gi=3705635 /ug=Rn.6841 /len=644 This is actually TIMP-1
31.6	28.25	329.8	115.95	10.4367	4.10442	1.11858	rc_AA892553 STAT1 EST196356 Rattus norvegicus cDNA, 3 end /clone=RKIAS78 /clone_end=3 /gb=AA892553 /gi=3019432 /ug=Rn.3925 /len=524 actually stat 1
30.9	33.55	303.5	88.45	9.82201	2.63636	0.921013	rc_AI045030 CELF mRNA UI-R-C1-kf-c-04-0-UI.s1 Rattus norvegicus cDNA, 3 end /clone=UI-R-C1-kf-c-04-0-UI /clone_end=3 /gb=AI045030 /ug=Rn.6975 /len=463
237.05	350.15	2130.4	595.4	8.98713	1.70041	0.676996	AF030089UTR#1 Rattus norvegicus activity and neurotransmitter-induced early gene 4 (ania-4) mRNA, 3 UTR
40.85	119.9	351.9	206.2	8.61444	1.71977	0.340701	D28508 Rat mRNA for JAK3 protein-tyrosine kinase, complete cds /cds=(60,3362) /gb=D28508 /gi=485811 /ug=Rn.11159 /len=3778
296.8	377.85	2064.5	898	6.95586	2.3766	0.785497	rc_AA946503 Lipocalin 2 EST202002 Rattus norvegicus cDNA, 3 end /clone=ROVAR89 /clone_end=3 /gb=AA946503 /ug=Rn.11303 /len=680
107.8	209.2	696.15	500.25	6.45779	2.39125	0.515296	rc_AA893280 EST197083 Rattus norvegicus cDNA, 3 end /clone=RKIBE43 /clone_end=3 /gb=AA893280 /gi=3020159 /ug=Rn.3182 /len=480
47.4	201.8	303.3	331.4	6.39873	1.64222	0.234886	J05122 Rat peripheral-type benzodiazepine receptor (PKBS) mRNA, complete cds /cds=(34,543) /gb=J05122 /gi=206161 /ug=Rn.1820 /len=781
396.35	468.45	2509.55	748.5	6.33165	1.59782	0.846088	rc_AI176456 EST220041 Rattus norvegicus cDNA, 3 end /clone=ROVBR96 Metallothionein 2A (mt2a)
317.05	383.35	1545.3	708.75	4.87399	1.84883	0.827051	U92081mRNA RNRTI1 Rattus norvegicus epithelial cell transmembrane protein antigen precursor (RTI40) gene, promoter region and exon 1
71.75	122.4	344.55	130.5	4.80209	1.06618	0.586193	rc_AA799861 EST189358 Rattus norvegicus cDNA, 3 end /clone=RHEAG24 /clone_end=3 /gb=AA799861 /gi=2862816 /ug=Rn.6246 /len=499
240.5	319.2	1120.9	871.6	4.66071	2.73058	0.753446	D00753 Rat mRNA for contrapsin-like protease inhibitor related protein (CPi-26) /cds=(83,1339) /gb=D00753 /gi=220701 /ug=Rn.128 /len=2051
78.25	130.7	359.05	105.75	4.5885	0.809105	0.598699	rc_AA859983 UI-R-E0-ca-h-11-0-UI.s1 Rattus norvegicus cDNA, 3 end /clone=UI-R-E0-ca-h-11-0-UI /clone_end=3 /gb=AA859983 /gi=2949503 /ug=Rn.857 /len=511
844.3	1049.65	3846.65	3641.65	4.55602	3.46939	0.804363	AF028784mRNA#1 Rattus norvegicus glial fibrillary acidic protein alpha (GFAP) gene, alternative spliced form, complete cds; and glial fibrillary acidic protein delta (GFAP) gene, alternative spliced form, partial cds
150.45	111	661.35	291.75	4.39581	2.62838	1.35541	rc_AI179610 EST223333 Rattus norvegicus cDNA, 3 end /clone=RSPCJ56 /clone_end=3 /gb=AI179610 /ug=Rn.3160 /len=604
76.85	221.5	336.75	326.95	4.38191	1.47607	0.346953	Rat mixed-tissue library Rattus norvegicus cDNA clone rx02103 3 , mRNA sequence [Rattus norvegicus]
119.35	110.25	506.65	112.6	4.24508	1.02132	1.08254	M63122 Rat tumor necrosis factor receptor (TNF receptor) mRNA, complete cds /cds=(237,1622) /gb=M63122 /gi=207361 /ug=Rn.11119 /len=2130
78.75	208.85	334.05	136.35	4.2419	0.652861	0.377065	AF061945 Rattus norvegicus NMDA receptor-like long variant mRNA, partial cds
138.9	232.9	580.8	435.1	4.18143	1.86818	0.596393	M65149 Rat CELF mRNA, complete cds /cds=(1,807) /gb=M65149 /gi=203411 /ug=Rn.6975 /len=1200
98.05	74.4	393.8	90.95	4.01632	1.22245	1.31788	AF082125 Rattus norvegicus aryl hydrocarbon receptor (AHR) mRNA, alternatively spliced shorter insertion variant, complete cds
75.05	55.15	299	69.7	3.98401	1.26383	1.36083	U01344 Rattus norvegicus clone A-2 arylamine N-acetyltransferase mRNA, complete cds /cds=(975,1847) /gb=U01344 /gi=786257 /ug=Rn.11112 /len=2533
145.85	132.8	579.5	212.15	3.97326	1.59752	1.09827	U59510mRNA RNEDN2S01 Rattus norvegicus endothelin-2 gene, exon 1
218.45	336.7	827.5	400.7	3.78805	1.19008	0.648797	M64795 Rat MHC class I antigen gene (RT1-u haplotype), complete cds /cds=(0,1097) /gb=M64795 /gi=205441 /ug=Rn.3577 /len=1098
71.3	96.25	262.5	191.55	3.68163	1.99013	0.740779	X75207 R.norvegicus CCND1 mRNA for cyclin D1 /cds=(152,1039) /gb=X75207 /gi=473122 /ug=Rn.9471 /len=1454
570.7	1094.45	2015.95	1003.4	3.53242	0.916808	0.521449	X61381cds RRIIMRNA R. rattus interferon induced mRNA
89.5	168.4	301.15	174.9	3.3648	1.0386	0.531473	S54008 fibroblast growth factor receptor 1 beta-isoform [Rattus norvegicus=Norway rat, Sprague-Dawley, kidneys, mRNA, 2520 nt] /cds=(300,2489) /gb=S54008 /gi=264804 /ug=Rn.9797 /len=2520
94.25	79.05	314.15	115.9	3.33316	1.46616	1.19228	X17053mRNA RATJE Rat immediate-early serum-responsive JE gene
86	157.75	283.65	196.9	3.29826	1.24818	0.545166	AF017437 Rattus norvegicus integrin-associated protein form 4 (IAP) mRNA, complete cds /cds=(10,966) /gb=AF017437 /gi=2394317 /ug=Rn.10723 /len=1183
76.75	125.05	250.75	81.55	3.2671	0.652139	0.613754	rc_AA800319 EST189816 Rattus norvegicus cDNA, 3 end /clone=RHEAN86 /clone_end=3 /gb=AA800319 /gi=2863274 /ug=Rn.8699 /len=601
235.9	238.15	770.7	728.85	3.26706	3.06047	0.990552	AF028784cds#1 Rattus norvegicus glial fibrillary acidic protein alpha (GFAP) gene, alternative spliced form, complete cds; and glial fibrillary acidic protein delta (GFAP) gene, alternative spliced form, partial cds
91.1	109	296.35	297.5	3.25302	2.72936	0.83578	AF008650 Rattus norvegicus somatostatin receptor-like protein (SLC1) mRNA, complete cds /cds=(22,1083) /gb=AF008650 /gi=2454485 /ug=Rn.10822 /len=1214
429.5	450.95	1386.75	485.2	3.22875	1.07595	0.952434	U09228 Rattus norvegicus New England Deaconess E-box binding factor mRNA, partial cds /cds=(0,1286) /gb=U09228 /gi=517199 /ug=Rn.10450 /len=1481
114.1	214.9	351.5	317.85	3.08063	1.47906	0.530945	D90404 RATCATC Rat mRNA for cathepsin C
457.25	677.35	1343.05	1692.6	2.93723	2.49886	0.675057	L33869 Rat norvegicus ceruloplasmin mRNA, complete cds /cds=(15,3194) /gb=L33869 /gi=499668 /ug=Rn.8598 /len=3700
653.7	781.85	1892.3	1017.6	2.89475	1.30153	0.836094	U53184 Rattus norvegicus estrogen-responsive uterine mRNA, partial sequence /cds=UNKNOWN /gb=U53184 /gi=1279978 /ug=Rn.6940 /len=2006
141.3	247.15	406.85	345.7	2.87933	1.39875	0.571718	M86389cds RATHSP27A Rat heat shock protein (Hsp27) mRNA, complete cds
131	281.7	372.05	261.15	2.84008	0.92705	0.465034	U26402 Rattus norvegicus synaptotagmin 5 mRNA, complete cds /cds=(124,1284) /gb=U26402 /gi=837297 /ug=Rn.11030 /len=1626
1551.25	1861.7	4396.45	1825.25	2.83413	0.980421	0.833244	rc_AA891864 EST195667 Rattus norvegicus cDNA, 3 end /clone=RKIAH84 /clone_end=3 /gb=AA891864 /gi=3018743 /ug=Rn.19939 /len=608
232.15	234.2	654.75	175.9	2.82037	0.751067	0.991247	rc_AA891041 EST194844 Rattus norvegicus cDNA, 3 end /clone=RHEAO21 /clone_end=3 /gb=AA891041 /gi=3017920 /ug=Rn.15806 /len=446
111.9	143.65	313.6	175.45	2.8025	1.22137	0.778977	U81518 Rattus norvegicus urea transporter (UT3) mRNA, complete cds /cds=(93,1247) /gb=U81518 /gi=1766023 /ug=Rn.10654 /len=1362
157.25	437.85	440.5	381.3	2.80127	0.870846	0.359141	rc_AI171462 EST217424 Rattus norvegicus cDNA, 3 end /clone=RMUBL26 /clone_end=3 /gb=AI171462 /gi=3711502 /ug=Rn.6007 /len=490
133.95	237.65	364.3	325.9	2.71967	1.37134	0.563644	M23697 Rat tissue-type plasminogen activator (t-PA) mRNA, complete cds /cds=(31,1710) /gb=M23697 /gi=530159 /ug=Rn.1002 /len=2445
229.55	233.85	617.75	160.05	2.69113	0.684413	0.981612	AF082124 Rattus norvegicus aryl hydrocarbon receptor (AHR) mRNA, alternatively spliced deletion variant, complete cds
224.55	242.35	585.2	233.55	2.6061	0.963689	0.926553	X91810 R.norvegicus mRNA for Stat3 protein /cds=(0,2312) /gb=X91810 /gi=1107848 /ug=Rn.10247 /len=2924
284.95	374.45	735.1	414.85	2.57975	1.10789	0.760983	U14950 Rattus norvegicus synapse-associated protein 97 mRNA, complete cds /cds=(451,3186) /gb=U14950 /gi=642455 /ug=Rn.11375 /len=3256
201.85	266.45	518.75	491.9	2.56998	1.84612	0.757553	rc_AA800318 EST189815 Rattus norvegicus cDNA, 3 end /clone=RHEAN84 /clone_end=3 /gb=AA800318 /gi=2863273 /ug=Rn.947 /len=560
131.55	310.8	336.1	347.3	2.55492	1.11744	0.423263	rc_AA892497 EST196300 Rattus norvegicus cDNA, 3 end /clone=RKIAS18 /clone_end=3 /gb=AA892497 /gi=3019376 /ug=Rn.22727 /len=594
263.4	233.45	672.85	310.15	2.55448	1.32855	1.12829	U16359cds RNU16359 Rattus norvegicus nitric oxide synthase gene, complete cds
368.35	549.4	934.4	589.75	2.53672	1.07344	0.670459	rc_AI113289 UI-R-C2p-nt-h-07-0-UI.s1 Rattus norvegicus cDNA, 3 end /clone=UI-R-C2p-nt-h-07-0-UI /clone_end=3 /gb=AI113289 /ug=Rn.11317 /len=332
591.3	783.75	1492.9	1035.3	2.52478	1.32096	0.75445	rc_AI237535 EST234097 Rattus norvegicus cDNA, 3 end /clone=RPLDA30 /clone_end=3 /gb=AI237535 /ug=Rn.6940 /len=472
147.35	145.3	365.7	377.55	2.48185	2.59842	1.01411	rc_AA998683 UI-R-C0-ig-h-06-0-UI.s1 Rattus norvegicus cDNA, 3 end /clone=UI-R-C0-ig-h-06-0-UI /clone_end=3 /gb=AA998683 /ug=Rn.3841 /len=436
109.05	129	270.3	200.4	2.47868	1.55349	0.845349	D90404 RATCATC Rat mRNA for cathepsin C
254.5	330.75	630.15	330.35	2.47603	0.998791	0.769463	rc_AA892522 EST196325 Rattus norvegicus cDNA, 3 end /clone=RKIAS45 /clone_end=3 /gb=AA892522 /gi=3019401 /ug=Rn.19440 /len=560
200.55	272.6	496.1	351.1	2.4737	1.28797	0.735693	rc_AA859593 UI-R-E0-bs-e-02-0-UI.s1 Rattus norvegicus cDNA, 3 end /clone=UI-R-E0-bs-e-02-0-UI /clone_end=3 /gb=AA859593 /gi=2949113 /ug=Rn.22621 /len=406
115.75	183.15	285.05	238.9	2.46263	1.3044	0.631996	rc_AI010453 EST204904 Rattus norvegicus cDNA, 3 end /clone=RLUBZ64 /clone_end=3 /gb=AI010453 /ug=Rn.1419 /len=612
103.1	53.1	253.85	72.85	2.46217	1.37194	1.94162	AF075383 Rattus norvegicus suppressor of cytokine signaling-3 (SOCS-3) mRNA, complete cds
174.05	173.6	425.6	199.5	2.44527	1.14919	1.00259	Y07704 Rattus norvegicus BEST5 mRNA for hypothetical protein /cds=(5,1087) /gb=Y07704 /gi=3135886 /ug=Rn.14882 /len=3595
340.9	343.1	829.8	472.85	2.43414	1.37817	0.993588	D14014 RATCYCLD1 Rat mRNA for cyclin D1, complete cds
397.55	508.95	957.1	388.65	2.4075	0.763631	0.781118	J02844 RATCOTA Rat carnitine octanoyltransferase mRNA, complete cds
533.85	840.5	1276	947.4	2.39018	1.12719	0.635158	rc_AI169327 EST215162 Rattus norvegicus cDNA, 3 end /clone=RKIBQ31 /clone_end=3 /gb=AI169327 /gi=3705635 /ug=Rn.6841 /len=644
469.95	659.8	1117.35	833.9	2.37759	1.26387	0.712261	J03627 Rat S-100 related protein mRNA, complete cds, clone 42C /cds=(45,332) /gb=J03627 /gi=206827 /ug=Rn.4083 /len=573
116.9	103.95	276.9	204.9	2.36869	1.97114	1.12458	L37970mRNA RATTCRAO Rattus norvegicus T-cell receptor alpha-chain mRNA
151	225.25	356.55	358.9	2.36126	1.59334	0.670366	D10729 RATPSRC1 Rat mRNA for proteasome subunit RC1
138.85	108.65	320.9	139.95	2.31113	1.28808	1.27796	L04672 RATGPCRCTR Rattus rattus G protein-coupled receptor mRNA, complete cds
180.6	191.7	414.6	378.2	2.29568	1.97287	0.942097	D16308 RATCLND2 Rat mRNA for cyclin D2, complete cds
107.9	162.95	247.65	228.65	2.29518	1.40319	0.662166	M34253 Rat interferon regulatory factor 1 (IRF-1) mRNA, complete cds /cds=(197,1183) /gb=M34253 /gi=204970 /ug=Rn.6396 /len=2048
219.35	148.65	502.7	289.35	2.29177	1.94652	1.47561	D14014 RATCYCLD1 Rat mRNA for cyclin D1, complete cds
126.3	185.55	286.95	170.8	2.27197	0.920507	0.680679	U52950 RNU52950 Rattus norvegicus microtubule-associated protein 1B mRNA, partial cds
211.2	486.3	479.2	430.95	2.26894	0.886181	0.4343	U49062 Rattus norvegicus heat sle antigen CD24 mRNA, complete cds /cds=(59,289) /gb=U49062 /gi=1216497 /ug=Rn.6007 /len=1703
377.55	456.4	856.1	354.7	2.26751	0.777169	0.827235	rc_AA799687 EST189184 Rattus norvegicus cDNA, 3 end /clone=RHEAE07 /clone_end=3 /gb=AA799687 /gi=2862642 /ug=Rn.3812 /len=564
274.65	468.25	621.55	595.35	2.26306	1.27144	0.586546	rc_AA899106 UI-R-E0-cw-d-04-0-UI.s1 Rattus norvegicus cDNA, 3 end /clone=UI-R-E0-cw-d-04-0-UI /clone_end=3 /gb=AA899106 /gi=3034460 /ug=Rn.6031 /len=523
116.9	210.1	264.1	184.95	2.2592	0.880295	0.556402	X06769cds RNCFOSR Rat c-fos mRNA
360.85	382.45	803.4	393.7	2.22641	1.02942	0.943522	M63282 Rat leucine zipper protein mRNA, complete cds /cds=(162,707) /gb=M63282 /gi=205236 /ug=Rn.9664 /len=1893
159.35	135.35	354.4	146.2	2.22404	1.08016	1.17732	Y07704 Rattus norvegicus BEST5 mRNA for hypothetical protein /cds=(5,1087) /gb=Y07704 /gi=3135886 /ug=Rn.14882 /len=3595
2401	3115.05	5330.75	3589.8	2.22022	1.15241	0.770774	M31018 Rattus norvegicus MHC class I RT1.Aa alpha-chain precursor mRNA, complete cds /cds=(9,1124) /gb=M31018 /gi=1877415 /ug=Rn.3577 /len=1590
144.95	220.45	318.3	225.65	2.19593	1.02359	0.657519	S68245 carbonic anhydrase IV [rats, Sprague-Dawley, lung, mRNA, 1205 nt]
467.05	613.3	1020.65	1110.7	2.18531	1.81102	0.761536	rc_AI176658 EST220250 Rattus norvegicus cDNA, 3 end /clone=ROVBV22 /clone_end=3 /gb=AI176658 /ug=Rn.3841 /len=604
304.25	406.55	660.35	558.6	2.17042	1.374	0.74837	AF065438 Rattus norvegicus mama mRNA, complete cds /cds=(155,1879) /gb=AF065438 /gi=3152927 /ug=Rn.3251 /len=2151
274.4	405.3	592.55	435	2.15944	1.07328	0.677029	D12498 RATFGFR1 Rat mRNA for FGF receptor-1, complete cds
213.95	265.1	453.95	185.55	2.12176	0.699925	0.807054	X13058 Rat mRNA for nuclear oncoprotein p53 /cds=(23,1198) /gb=X13058 /gi=56828 /ug=Rn.353 /len=1627
190	162.65	387.4	196.85	2.03895	1.21027	1.16815	AF065161 Rattus norvegicus cytokine-inducible SH2-containing protein mRNA, partial cds /cds=(0,770) /gb=AF065161 /gi=3158431 /ug=Rn.14523 /len=803
122.1	303.55	247.85	192.5	2.02989	0.634162	0.40224	X57169 R.norvegicus mRNA for gamma crystallin D type /cds=(27,551) /gb=X57169 /gi=929827 /ug=Rn.10442 /len=622
150.8	191.95	305.25	237.45	2.0242	1.23704	0.785621	U03491 Rattus norvegicus Wistar transforming growth factor beta-3 mRNA, complete cds /cds=(398,1636) /gb=U03491 /gi=424131 /ug=Rn.7018 /len=2614
310.1	285	627.15	309.85	2.02241	1.08719	1.08807	X54686cds RNPJUNB R.norvegicus pJunB gene
650.55	797.35	1288.65	685.25	1.98086	0.859409	0.81589	U26033 Rattus norvegicus carnitine octanoyltransferase mRNA, complete cds /cds=(51,1889) /gb=U26033 /gi=1079552 /ug=Rn.4896 /len=2681
245.6	615.05	485.4	503.1	1.97638	0.817982	0.399317	M19359mRNA#2 Rat gamma-crystallin gene cluster, encoding gamma-A (gamma 1-1), gamma-B (gamma 1-2), gamma-C (gamma 2-1), gamma-D (gamma 2-2), and gamma-E (gamma 3-1) crystallins, complete cds /cds=(27,551) /gb=M19359 /gi=203626 /ug=Rn.10805 /len=618
406.75	453.35	803.65	592.45	1.97578	1.30683	0.89721	AF017437 Rattus norvegicus integrin-associated protein form 4 (IAP) mRNA, complete cds /cds=(10,966) /gb=AF017437 /gi=2394317 /ug=Rn.10723 /len=1183
182.75	423.1	360.7	280.8	1.97373	0.663673	0.431931	X53052cds RRMIP Rat mRNA for main intrinsic protein
277.45	486	544.7	547.95	1.96324	1.12747	0.570885	M93257 RATSLCCOMT Rattus norvegicus cathechol-O-methyltransferase mRNA, 3 flank
2833.3	2670.3	5553.1	3352.25	1.95994	1.25538	1.06104	M11071 Rat MHC class I cell surface antigen mRNA /cds=(0,330) /gb=M11071 /gi=205414 /ug=Rn.11168 /len=824
194.3	438.4	380.2	374.4	1.95677	0.854015	0.443203	M92042 Rat N-heparan sulfate sulfotransferase mRNA, complete cds /cds=(446,3094) /gb=M92042 /gi=205702 /ug=Rn.9705 /len=4051
1360.85	1493.25	2657.1	1927.9	1.95253	1.29108	0.911334	AF025308 Rattus norvegicus MHC class Ib antigen (RT1.Cl) gene, complete cds /cds=(0,1133) /gb=AF025308 /gi=2570820 /ug=Rn.11244 /len=1134
263.2	216.75	511.55	343.25	1.94358	1.58362	1.2143	AF091569 Rattus norvegicus isolate HGL-SP3 olfactory receptor mRNA, partial cds
128.35	163.35	249.1	42.45	1.94079	0.259871	0.785736	D86556 Rat mRNA for Protein Kinase, complete cds /cds=(65,1093) /gb=D86556 /gi=2077931 /ug=Rn.11178 /len=1332
329.85	266.65	639.3	299.65	1.93815	1.12376	1.23701	U48828 Rattus norvegicus retroviral-like ovarian specific transcript 30-1 mRNA /cds=UNKNOWN /gb=U48828 /gi=1213335 /ug=Rn.25151 /len=5473
527.65	808.35	1022.25	961.75	1.93736	1.18977	0.652749	L13039 RATANXIIA Rat annexin II mRNA, complete cds
3076.2	2914.45	5953.95	3705.45	1.93549	1.27141	1.0555	X61654 Rat mRNA for ad1-antigen /cds=(60,776) /gb=X61654 /gi=55601 /ug=Rn.11068 /len=860
196	160.7	379.1	155.1	1.93418	0.965152	1.21966	U02534 RNU02534 Rattus norvegicus nitric oxide synthase mRNA, partial cds
160.55	207.65	309.65	208	1.92868	1.00169	0.773176	rc_AA892851 EST196654 Rattus norvegicus cDNA, 3 end /clone=RKIAY09 /clone_end=3 /gb=AA892851 /gi=3019730 /ug=Rn.3616 /len=586
253.6	254	488.9	408.75	1.92784	1.60925	0.998425	rc_AA799679 EST189176 Rattus norvegicus cDNA, 3 end /clone=RHEAD94 /clone_end=3 /gb=AA799679 /gi=2862634 /ug=Rn.11186 /len=659
476.85	988.3	917.5	845.5	1.92409	0.855509	0.482495	U49062 Rattus norvegicus heat sle antigen CD24 mRNA, complete cds /cds=(59,289) /gb=U49062 /gi=1216497 /ug=Rn.6007 /len=1703
8697.7	10633.5	16609.9	20426.8	1.90969	1.92099	0.817953	M64733mRNA RATTRPM2B Rat TRPM-2 gene, complete cds
206.55	318.8	393.65	539.5	1.90583	1.69228	0.647898	J02962 Rat IgE binding protein mRNA, complete cds /cds=(40,828) /gb=J02962 /gi=203173 /ug=Rn.764 /len=948
606.85	702.3	1153	1113.2	1.89998	1.58508	0.864089	M11794cds#2 RATMT12C Rat metallothionein-2 and metallothionein-1 genes, complete cds
373.15	566.25	706.5	557.2	1.89334	0.984018	0.658985	rc_AA965147 UI-R-C0-hc-h-02-0-UI.s1 Rattus norvegicus cDNA, 3 end /clone=UI-R-C0-hc-h-02-0-UI /clone_end=3 /gb=AA965147 /ug=Rn.1919 /len=397
250.65	277.2	474.45	296.1	1.89288	1.06818	0.904221	Rat mixed-tissue library Rattus norvegicus cDNA clone rx04729 3 , mRNA sequence [Rattus norvegicus]
208.85	308.5	394.45	282	1.88868	0.9141	0.676985	U31463 Rattus norvegicus nonmuscle myosin heavy chain-A mRNA, complete cds /cds=(18,5903) /gb=U31463 /gi=967248 /ug=Rn.11385 /len=6060
376.35	511.3	707.3	663.35	1.87937	1.29738	0.736065	U06230 Rattus norvegicus protein S mRNA, partial cds /cds=(0,1040) /gb=U06230 /gi=497116 /ug=Rn.4845 /len=1589
144.5	282.85	270.55	137.35	1.87232	0.485593	0.510871	X77117exon#1-3 RNNADHCB5 R.norvegicus gene for NADH-cytochrome b5 reductase
555.25	689.2	1038.5	617.05	1.87033	0.895313	0.805644	rc_AA859983 UI-R-E0-ca-h-11-0-UI.s1 Rattus norvegicus cDNA, 3 end /clone=UI-R-E0-ca-h-11-0-UI /clone_end=3 /gb=AA859983 /gi=2949503 /ug=Rn.857 /len=511
305.3	369.15	566.15	341.7	1.85441	0.92564	0.827035	M33962 Rat protein-tyrosine-phospatase (PTPase) mRNA, complete cds /cds=(119,1417) /gb=M33962 /gi=206496 /ug=Rn.11317 /len=4127
359.55	570.05	666.6	369.45	1.85398	0.648101	0.630734	Rat mixed-tissue library Rattus norvegicus cDNA clone rx00841 3 , mRNA sequence [Rattus norvegicus]
177.4	325.55	328.3	422.5	1.85062	1.2978	0.544924	rc_AA924289 UI-R-A1-dy-e-07-0-UI.s1 Rattus norvegicus cDNA, 3 end /clone=UI-R-A1-dy-e-07-0-UI /clone_end=3 /gb=AA924289 /gi=3071425 /ug=Rn.7327 /len=465
174.7	245.7	323.15	220.7	1.84974	0.89825	0.71103	rc_AA866425 UI-R-E0-ch-d-04-0-UI.s1 Rattus norvegicus cDNA, 3 end /clone=UI-R-E0-ch-d-04-0-UI /clone_end=3 /gb=AA866425 /gi=2961886 /ug=Rn.3100 /len=449
214.55	151.35	395.1	519.45	1.84153	3.43211	1.41758	M14656 Rat osteopontin mRNA, complete cds /cds=(79,1032) /gb=M14656 /gi=205859 /ug=Rn.8871 /len=1457
470.75	539.4	863.85	616.35	1.83505	1.14266	0.872729	M34253 Rat interferon regulatory factor 1 (IRF-1) mRNA, complete cds /cds=(197,1183) /gb=M34253 /gi=204970 /ug=Rn.6396 /len=2048
2938.05	3315.75	5337.1	3506.9	1.81654	1.05765	0.886089	M24026 Rat MHC class I RT1 (RT44) mRNA (u haplotype), 3 end /cds=(0,182) /gb=M24026 /gi=205446 /ug=Rn.3577 /len=635
227.2	217.15	412.5	294.5	1.81558	1.35621	1.04628	D00913 RATICAM Rattus sp. mRNA for intercellular adhesion molecule-1, complete cds
231.4	403.55	418.4	436.05	1.80812	1.08054	0.573411	S66024 transcriptional repressor CREM [rats, pineal gland, mRNA, 436 nt]
198.35	254.4	358.5	228.8	1.80741	0.899371	0.779678	D84336 Rattus norvegicus ZOG mRNA, complete cds /cds=(135,1286) /gb=D84336 /gi=3097284 /ug=Rn.14547 /len=1538
228.05	273.8	411.85	458	1.80596	1.67275	0.832907	AF083269 Rattus norvegicus p41-Arc mRNA, complete cds
476.65	695.6	857.8	706.2	1.79964	1.01524	0.685236	rc_AI232477 EST229165 Rattus norvegicus cDNA, 3 end /clone=RKICC15 /clone_end=3 /gb=AI232477 /ug=Rn.2695 /len=419
151.95	213.05	271.65	218.05	1.78776	1.02347	0.713213	rc_AA894273 EST198076 Rattus norvegicus cDNA, 3 end /clone=RSPAU42 /clone_end=3 /gb=AA894273 /gi=3021152 /ug=Rn.6477 /len=573
1091.05	1121.4	1945.5	1054.4	1.78314	0.940253	0.972936	D87515 Rat mRNA for aminopeptidase-B, complete cds /cds=(5,1954) /gb=D87515 /gi=1754514 /ug=Rn.10979 /len=2192
624.1	748.15	1112.1	846.6	1.78193	1.13159	0.834191	X59375mRNA RRS27 Rat mRNA for ribosomal protein S27
295.6	601.25	525.4	290.5	1.7774	0.48316	0.491642	rc_AI171962 EST217956 Rattus norvegicus cDNA, 3 end /clone=RMUBT21 /clone_end=3 /gb=AI171962 /gi=3712002 /ug=Rn.1792 /len=627
153.65	226.75	273.05	313.95	1.77709	1.38456	0.677619	rc_AA799803 EST189300 Rattus norvegicus cDNA, 3 end /clone=RHEAF55 /clone_end=3 /gb=AA799803 /gi=2862758 /ug=Rn.6235 /len=522
346.55	438.35	614.9	515.55	1.77435	1.17611	0.790578	U66322 Rattus norvegicus dithiolethione-inducible gene-1 (DIG-1) mRNA, complete cds /cds=(37,1026) /gb=U66322 /gi=2689264 /ug=Rn.10656 /len=1098
188.7	261.35	325.5	318.65	1.72496	1.21925	0.72202	M84210 Rattus norvegicus mRNA sequence /cds=(222,2891) /gb=M84210 /gi=205044 /ug=Rn.9885 /len=3029
205.1	453.25	353.75	251.15	1.72477	0.554109	0.45251	AF001423 Rattus norvegicus N-methyl-D-aspartate receptor NMDAR2A subunit mRNA, complete cds /cds=(89,4483) /gb=AF001423 /gi=2155309 /ug=Rn.9710 /len=6369
158.2	163.9	271.5	161.1	1.71618	0.982916	0.965223	rc_AI180145 EST223883 Rattus norvegicus cDNA, 3 end /clone=RSPCQ96 /clone_end=3 /gb=AI180145 /ug=Rn.11317 /len=385
181.4	224.55	311.1	351.2	1.71499	1.56402	0.807838	X05834 Rat fibronectin gene 3 end /cds=(0,71) /gb=X05834 /gi=56161 /ug=Rn.1604 /len=760
227.7	425.1	390.5	334.15	1.71498	0.78605	0.535639	X53232 Rat mRNA for preoptic regulatory factor-2 (PORF-2) /cds=(76,303) /gb=X53232 /gi=56951 /ug=Rn.6996 /len=1353
147.65	136.75	252.6	101.65	1.7108	0.743327	1.07971	U76551 Rattus norvegicus mucin Muc3 mRNA, partial cds /cds=(0,1139) /gb=U76551 /gi=2589171 /ug=Rn.10848 /len=1653
6541.05	13232.9	11187	8672.55	1.71028	0.65538	0.494304	X15143cds RSBA3A1C Rat mRNA for beta A3/A1 crystallin
554.55	770.3	947.25	665.15	1.70814	0.863495	0.719914	rc_AA860015 UI-R-E0-ca-c-12-0-UI.s1 Rattus norvegicus cDNA, 3 end /clone=UI-R-E0-ca-c-12-0-UI /clone_end=3 /gb=AA860015 /gi=2949535 /ug=Rn.857 /len=590
1619	1705.05	2763.4	1729.95	1.70686	1.0146	0.949532	L40364 Rattus norvegicus MHC class I RT1.O type -149 processed pseudogene mRNA /cds=UNKNOWN /gb=L40364 /gi=992568 /ug=Rn.3577 /len=1602
320.55	532.45	545.4	664.85	1.70145	1.24866	0.602028	X06916 Rat gene for protein p9Ka homologous to calcium-binding protein /cds=(0,305) /gb=X06916 /gi=56832 /ug=Rn.504 /len=534
804.95	950.3	1369.35	875.2	1.70116	0.920972	0.847048	rc_AA859740 UI-R-E0-bx-b-06-0-UI.s1 Rattus norvegicus cDNA, 3 end /clone=UI-R-E0-bx-b-06-0-UI /clone_end=3 /gb=AA859740 /gi=2949260 /ug=Rn.22626 /len=418
3665.1	3862.3	6228.6	4542.5	1.69944	1.17611	0.948942	M24324 Rat MHC class I RT1 (RTS) mRNA (u haplotype), 3 end /cds=(0,281) /gb=M24324 /gi=205459 /ug=Rn.3577 /len=521
180.5	194.3	306.6	162.15	1.69861	0.834534	0.928976	AF008439 Rattus norvegicus natural resistance-associated macrophage protein 2 (Nramp2) mRNA, complete cds /cds=(104,1789) /gb=AF008439 /gi=2327066 /ug=Rn.11418 /len=4331
155.15	278.4	263.5	232.75	1.69836	0.836027	0.557292	J00716mRNA RATCRYGEA Rat gamma-E-crystallin (gamma 3-1) mRNA, complete cds
177.85	222.05	300.5	318.2	1.68963	1.43301	0.800946	rc_AA817854 UI-R-A0-ae-g-10-0-UI.s1 Rattus norvegicus cDNA, 3 end /clone=UI-R-A0-ae-g-10-0-UI /clone_end=3 /gb=AA817854 /gi=2946779 /ug=Rn.8598 /len=438
1243.85	972.5	2098.8	746.4	1.68734	0.767506	1.27902	rc_AA852046 EST194815 Rattus norvegicus cDNA, 3 end /clone=RSPAP85 /clone_end=3 /gb=AA852046 /gi=2939586 /ug=Rn.11350 /len=424
450.65	360.15	760.4	575.4	1.68734	1.59767	1.25128	D17309 Rat mRNA for delta-4-3-ketosteroid 5-beta-reductase, complete cds /cds=(40,1020) /gb=D17309 /gi=450474 /ug=Rn.18087 /len=3189
249.35	341	418.35	279.1	1.67776	0.818475	0.731232	rc_AI014135 EST207690 Rattus norvegicus cDNA, 3 end /clone=RSPBF48 /clone_end=3 /gb=AI014135 /ug=Rn.4229 /len=410
287.1	391.9	478.45	340.1	1.66649	0.867823	0.732585	rc_AA894304 EST198107 Rattus norvegicus cDNA, 3 end /clone=RSPAW33 /clone_end=3 /gb=AA894304 /gi=3021183 /ug=Rn.90 /len=530
270.6	500.15	450.9	339.35	1.6663	0.678496	0.541038	S57478cds S57440S13 lipocortin I [rats, Genomic, 361 nt, segment 13 of 13]
433.4	480.2	719.3	606.05	1.65967	1.26208	0.902541	rc_AA799854 EST189351 Rattus norvegicus cDNA, 3 end /clone=RHEAG17 /clone_end=3 /gb=AA799854 /gi=2862809 /ug=Rn.6244 /len=427
366.75	299.95	606.3	299.4	1.65317	0.998166	1.2227	U21719mRNA RNU21719 Rattus norvegicus clone D920 intestinal epithelium proliferating cell-associated mRNA sequence
228.15	209.6	377.1	272.75	1.65286	1.30129	1.0885	X96437mRNA RNPRG1 R.norvegicus PRG1 gene
213.3	244.8	352.3	272.7	1.65166	1.11397	0.871324	X02231 Rat mRNA for glyceraldehyde-3-phosphate-dehydrogenase (GAPDH) (GAPDH, EC 1.2.1.12) (_5, _M, _3 represent transcript regions 5 prime, Middle, and 3 prime respectively)
213.5	241.3	351.85	308.55	1.64801	1.2787	0.884791	U09870 Rattus norvegicus major vault protein mRNA, complete cds /cds=(31,2718) /gb=U09870 /gi=665922 /ug=Rn.10028 /len=2756
169.85	154.05	279.65	94.5	1.64645	0.613437	1.10256	X16623cds RSNEU Rat mRNA for neuraxin
382.45	392.15	627.7	671.85	1.64126	1.71325	0.975265	rc_AA892333 EST196136 Rattus norvegicus cDNA, 3 end /clone=RKIAP19 /clone_end=3 /gb=AA892333 /gi=3019212 /ug=Rn.3389 /len=499
150.8	121.2	247.4	123.65	1.64058	1.02021	1.24422	U42627 Rattus norvegicus dual-specificity protein tyrosine phosphatase (rVH6) mRNA, complete cds /cds=(360,1505) /gb=U42627 /gi=1185551 /ug=Rn.4313 /len=2104
338.25	318.25	553.25	342.3	1.63562	1.07557	1.06284	X57523 R.norvegicus mtp1 mRNA /cds=(0,2224) /gb=X57523 /gi=56716 /ug=Rn.10763 /len=2664
260.55	368.85	424	386.95	1.62733	1.04907	0.706385	rc_AA866426 UI-R-E0-ch-d-05-0-UI.s1 Rattus norvegicus cDNA, 3 end /clone=UI-R-E0-ch-d-05-0-UI /clone_end=3 /gb=AA866426 /gi=2961887 /ug=Rn.3101 /len=502
180.8	144.6	293.85	251.9	1.62528	1.74205	1.25035	U59241 Rattus norvegicus E-tropomodulin mRNA, complete cds /cds=(49,1128) /gb=U59241 /gi=1628560 /ug=Rn.10605 /len=1353
527.05	696.95	856.4	940.4	1.62489	1.34931	0.756224	rc_AA800005 EST189502 Rattus norvegicus cDNA, 3 end /clone=RHEAI20 /clone_end=3 /gb=AA800005 /gi=2862960 /ug=Rn.1465 /len=628
706.6	847.45	1146.5	939.9	1.62256	1.10909	0.833796	X54617mRNA RNRLCAE4 Rat RLC-A gene for myosin regulatory light chain, exon 4
541.9	741.9	878.2	853.3	1.62059	1.15016	0.730422	rc_AI177366 EST220985 Rattus norvegicus cDNA, 3 end /clone=RPLBY20 /clone_end=3 /gb=AI177366 /ug=Rn.1832 /len=618
1483.4	1517.35	2397.05	3376.05	1.61592	2.22496	0.977625	rc_AA900582 UI-R-E0-dn-b-10-0-UI.s1 Rattus norvegicus cDNA, 3 end /clone=UI-R-E0-dn-b-10-0-UI /clone_end=3 /gb=AA900582 /gi=3035936 /ug=Rn.780 /len=495
246	254.65	396.95	241	1.61362	0.946397	0.966032	J05232cds RATNACHRR1 Rat neuronal nicotinic acetylcholine receptor-related protein beta-4 gene, exon 1
189.75	310.05	306.15	275.35	1.61344	0.888083	0.611998	M60753 RATCATAA R.norvegicus catechol-O-methyltransferase mRNA, complete cds
1000.25	1375.9	1607.6	1679.35	1.6072	1.22055	0.726979	rc_AI231213 EST227901 Rattus norvegicus cDNA, 3 end /clone=REMDH23 /clone_end=3 /gb=AI231213 /ug=Rn.3022 /len=582
283.4	260.55	455.1	335.35	1.60586	1.28709	1.0877	M61875 Rattus norvegicus glycoprotein CD44 (CD44) mRNA, complete cds /cds=(112,1206) /gb=M61875 /gi=576532 /ug=Rn.1120 /len=2747
1890.55	1732.9	3035.25	1582.4	1.60549	0.913151	1.09097	rc_AA874926 UI-R-E0-ck-h-06-0-UI.s1 Rattus norvegicus cDNA, 3 end /clone=UI-R-E0-ck-h-06-0-UI /clone_end=3 /gb=AA874926 /gi=2979874 /ug=Rn.806 /len=477
237.15	327	380.55	347.1	1.60468	1.06147	0.725229	L09120 Rattus norvegicus calpain II 80 kDa subunit mRNA, complete cds /cds=(112,2214) /gb=L09120 /gi=402665 /ug=Rn.6822 /len=3252
384.95	505.75	617	456.75	1.60281	0.903114	0.761147	rc_AA799766 EST189263 Rattus norvegicus cDNA, 3 end /clone=RHEAF10 /clone_end=3 /gb=AA799766 /gi=2862721 /ug=Rn.3333 /len=567
1715.5	2339.1	2748.7	2381.2	1.60227	1.018	0.733402	rc_AI176595 EST220183 Rattus norvegicus cDNA, 3 end /clone=ROVBU30 /clone_end=3 /gb=AI176595 /ug=Rn.1294 /len=632
2333.1	2435.75	3737.25	2580.6	1.60184	1.05947	0.957857	X07944exon#1-12 RNODC Rat ornithine decarboxylase gene (EC 4.1.1.17)
671.25	800.8	1071.7	942.65	1.59657	1.17714	0.838224	rc_AI177096 EST220703 Rattus norvegicus cDNA, 3 end /clone=ROVCA71 /clone_end=3 /gb=AI177096 /ug=Rn.2498 /len=597
494.35	524.55	788.25	694.35	1.59452	1.32371	0.942427	rc_AI136891 UI-R-C2p-of-f-12-0-UI.s1 Rattus norvegicus cDNA, 3 end /clone=UI-R-C2p-of-f-12-0-UI /clone_end=3 /gb=AI136891 /ug=Rn.6142 /len=449
2499.25	4747.45	3979.65	3589.65	1.59234	0.756122	0.526441	AF082160 Rattus rattus GRIFIN mRNA, complete cds
273.9	272.75	434.9	328.65	1.58781	1.20495	1.00422	rc_AA859633 UI-R-E0-bs-h-09-0-UI.s1 Rattus norvegicus cDNA, 3 end /clone=UI-R-E0-bs-h-09-0-UI /clone_end=3 /gb=AA859633 /gi=2949153 /ug=Rn.22409 /len=383
241.6	176.8	383.15	383.4	1.58589	2.16855	1.36652	rc_AI229421 EST226116 Rattus norvegicus cDNA, 3 end /clone=REMCG14 /clone_end=3 /gb=AI229421 /ug=Rn.8789 /len=542
458.35	491.45	726.4	494.4	1.58482	1.006	0.932648	rc_AA891769 EST195572 Rattus norvegicus cDNA, 3 end /clone=RKIAG55 /clone_end=3 /gb=AA891769 /gi=3018648 /ug=Rn.1604 /len=423
2374.1	2910.1	3758.8	3029.8	1.58325	1.04113	0.815814	rc_AA799672 EST189169 Rattus norvegicus cDNA, 3 end /clone=RHEAD83 /clone_end=3 /gb=AA799672 /gi=2862627 /ug=Rn.2660 /len=616
408.95	467	646.3	537.65	1.58039	1.15128	0.875696	rc_AI012030 EST206481 Rattus norvegicus cDNA, 3 end /clone=RPLAR80 /clone_end=3 /gb=AI012030 /ug=Rn.2379 /len=549
172.65	166.8	272.6	246.2	1.57892	1.47602	1.03507	U33541cds RNP4502B1 Rattus norvegicus cytochrome P450 (CYP2B16P) pseudogene, exon 1
769	969.8	1213	879.1	1.57737	0.906476	0.792947	rc_AA892851 EST196654 Rattus norvegicus cDNA, 3 end /clone=RKIAY09 /clone_end=3 /gb=AA892851 /gi=3019730 /ug=Rn.3616 /len=586
1807.65	1999.55	2846.5	2804.2	1.5747	1.40242	0.904028	L29090cds RATGPROBET Rat G protein beta-subunit gene, complete cds
307.75	397.05	483.85	382.45	1.57222	0.963229	0.775091	rc_AI168942 EST214770 Rattus norvegicus cDNA, 3 end /clone=RKIBL01 /clone_end=3 /gb=AI168942 /gi=3705250 /ug=Rn.15623 /len=632
345.45	475.15	543.05	582.95	1.57201	1.22688	0.727034	AF063447 Rattus norvegicus nuclear RNA helicase mRNA, complete cds /cds=(99,1382) /gb=AF063447 /gi=3132828 /ug=Rn.14550 /len=1511
199.5	213.75	313.6	266.3	1.57193	1.24585	0.933333	AF058714 Rattus norvegicus sodium-dicarboxylate cotransporter SDCT1 mRNA, complete cds /cds=(64,1827) /gb=AF058714 /gi=3065813 /ug=Rn.10821 /len=2428
495.95	611.85	777.75	543.1	1.5682	0.887636	0.810574	rc_AA799788 EST189285 Rattus norvegicus cDNA, 3 end /clone=RHEAF35 /clone_end=3 /gb=AA799788 /gi=2862743 /ug=Rn.2427 /len=586
169.6	195.15	265.95	221.4	1.5681	1.13451	0.869075	rc_AI029805 UI-R-C0-jn-b-01-0-UI.s1 Rattus norvegicus cDNA, 3 end /clone=UI-R-C0-jn-b-01-0-UI /clone_end=3 /gb=AI029805 /ug=Rn.4121 /len=367
572.75	745	895.4	715.65	1.56333	0.960604	0.768792	rc_AA894264 EST198067 Rattus norvegicus cDNA, 3 end /clone=RSPAU21 /clone_end=3 /gb=AA894264 /gi=3021143 /ug=Rn.24883 /len=583
289.55	305.4	451.95	300	1.56087	0.982318	0.948101	rc_AA800753 EST190250 Rattus norvegicus cDNA, 3 end /clone=RLUAL06 /clone_end=3 /gb=AA800753 /gi=2863708 /ug=Rn.17156 /len=475
821.25	1097.3	1281.4	1220.1	1.5603	1.11191	0.748428	rc_AA944422 EST199921 Rattus norvegicus cDNA, 3 end /clone=REMAJ01 /clone_end=3 /gb=AA944422 /gi=3104338 /ug=Rn.871 /len=641
298.45	367.8	465.55	391.2	1.55989	1.06362	0.811446	rc_AA875261 UI-R-E0-ce-a-06-0-UI.s1 Rattus norvegicus cDNA, 3 end /clone=UI-R-E0-ce-a-06-0-UI /clone_end=3 /gb=AA875261 /gi=2980209 /ug=Rn.2851 /len=531
166.25	267.85	258.7	222.1	1.55609	0.829195	0.620683	rc_AI137421 UI-R-C2p-ok-c-12-0-UI.s1 Rattus norvegicus cDNA, 3 end /clone=UI-R-C2p-ok-c-12-0-UI /clone_end=3 /gb=AI137421 /ug=Rn.1485 /len=556
275.65	334.8	428.8	394.35	1.5556	1.17787	0.823327	rc_AA892512 EST196315 Rattus norvegicus cDNA, 3 end /clone=RKIAS33 /clone_end=3 /gb=AA892512 /gi=3019391 /ug=Rn.8380 /len=450
177.35	208.95	275.4	241.6	1.55286	1.15626	0.848768	Rat mixed-tissue library Rattus norvegicus cDNA clone rx02348 3 , mRNA sequence [Rattus norvegicus]
1213.2	1372.85	1883.35	1314.55	1.55238	0.957534	0.883709	Rat mixed-tissue library Rattus norvegicus cDNA clone rx04857 3 , mRNA sequence [Rattus norvegicus]
199.95	237.6	310.35	306.1	1.55214	1.2883	0.84154	AF014009 Rattus norvegicus acidic calcium-independent phospholipase A2 (aiPLA2) mRNA, complete cds /cds=(20,694) /gb=AF014009 /gi=2317734 /ug=Rn.42 /len=856
419.3	732.15	650.35	705.95	1.55104	0.964215	0.572697	M32754cds RATINHBAB1 Rat inhibin alpha-subunit gene, exon 1
321.3	317.1	496.55	321.75	1.54544	1.01466	1.01325	rc_AA892483 EST196286 Rattus norvegicus cDNA, 3 end /clone=RKIAS01 /clone_end=3 /gb=AA892483 /gi=3019362 /ug=Rn.22725 /len=537
196.65	207.4	303.9	171.1	1.54539	0.824976	0.948168	AF025671 Rattus norvegicus caspase 2 (Ich1) mRNA, partial cds
353.35	638.7	545.55	593.85	1.54394	0.929779	0.553233	D90211 RATLGP96 Rat mRNA for 96 Kd lysosomal membrane glycoprotein (LGP 96)
1227.75	1227.2	1892.05	1188.95	1.54107	0.968831	1.00045	M91597 RATRBLNDP Sprague-Dawley (p18-12d) RBL-NDP kinase 18kDa subunit (p18) mRNA, complete cds
573.6	721.2	882.5	600.7	1.53853	0.832917	0.795341	rc_AA874934 UI-R-E0-ci-c-05-0-UI.s1 Rattus norvegicus cDNA, 3 end /clone=UI-R-E0-ci-c-05-0-UI /clone_end=3 /gb=AA874934 /gi=2979882 /ug=Rn.3179 /len=333
1500.35	3371.6	2305.6	2243.7	1.53671	0.66547	0.444996	X05900 Rat mRNA for lens be1-crystallin (pRLbeta B1-3) /cds=(0,599) /gb=X05900 /gi=56020 /ug=Rn.10602 /len=686
271.4	279.75	416.85	256.05	1.53592	0.915282	0.970152	rc_H33528 EST109632 Rattus norvegicus cDNA, 3 end /clone=RPNAT42 /clone_end=3 /gb=H33528 /gi=978945 /ug=Rn.14645 /len=283
344.3	389.6	528.2	448.65	1.53413	1.15157	0.883727	rc_AA800296 EST189793 Rattus norvegicus cDNA, 3 end /clone=RHEAN56 /clone_end=3 /gb=AA800296 /gi=2863251 /ug=Rn.3455 /len=596
205.6	277.75	315.2	188.65	1.53307	0.679208	0.740234	U58466 RNU58466 Rattus norvegicus fibroblast growth factor receptor 1-like protein mRNA, partial cds
183.05	158.2	280.3	155.2	1.53128	0.981037	1.15708	S76145 dopamine transporter [rats, brain, mRNA, 2238 nt]
688.85	847.2	1054.7	782.75	1.5311	0.923926	0.81309	rc_AI227936 EST224631 Rattus norvegicus cDNA, 3 end /clone=RBRCN80 /clone_end=3 /gb=AI227936 /ug=Rn.9316 /len=605
230.45	319.5	352.45	241.85	1.5294	0.756964	0.721283	rc_AI180442 EST224188 Rattus norvegicus cDNA, 3 end /clone=RSPCX75 /clone_end=3 /gb=AI180442 /ug=Rn.2622 /len=646
1157	1470.35	1769.15	1320.3	1.52908	0.897949	0.786887	J04792 Rattus norvegicus ornithine decarboxylase (ODC) gene, complete cds /cds=(0,1385) /gb=J04792 /gi=205805 /ug=Rn.874 /len=2102
1839.3	2331.75	2810.5	2044.85	1.52803	0.876959	0.788807	rc_AI177683 EST221324 Rattus norvegicus cDNA, 3 end /clone=RPLCE51 /clone_end=3 /gb=AI177683 /ug=Rn.3924 /len=434
1208.95	1587.6	1847.25	1856.9	1.52798	1.16963	0.761495	U67915 Rattus norvegicus mast cell protease 1 precursor (RMCP-1) mRNA, complete cds /cds=(27,809) /gb=U67915 /gi=1698709 /ug=Rn.10701 /len=1018
1325.15	1398.9	2022.8	1308.75	1.52647	0.935557	0.94728	X62875mRNA RNHMGP1 R.norvegicus mRNA for High Mobility Group Protein I (Y), 3 UTR
1075.25	1264.3	1641	1413.95	1.52616	1.11837	0.850471	X94242 R.norvegicus mRNA for ribosomal protein L14 /cds=(19,663) /gb=X94242 /gi=1430943 /ug=Rn.3131 /len=700
955.5	1158.25	1456.85	1033.55	1.5247	0.892338	0.824951	AF008439 Rattus norvegicus natural resistance-associated macrophage protein 2 (Nramp2) mRNA, complete cds /cds=(104,1789) /gb=AF008439 /gi=2327066 /ug=Rn.11418 /len=4331
3894.5	4239.85	5937.8	7905.65	1.52466	1.86461	0.918547	M23566exon RATA2MAC2 Rattus norvegicus alpha-2-macroglobulin gene, 3 end
318.95	451.85	486.25	362.3	1.52453	0.801815	0.705876	L23148 Rattus norvegicus inhibitor of DNA-binding, splice variant Id1.25, complete cds /cds=(61,555) /gb=L23148 /gi=516116 /ug=Rn.2113 /len=1124
189.4	189.85	288.35	234.7	1.52244	1.23624	0.99763	rc_AA875437 UI-R-E0-cs-h-10-0-UI.s1 Rattus norvegicus cDNA, 3 end /clone=UI-R-E0-cs-h-10-0-UI /clone_end=3 /gb=AA875437 /gi=2980385 /ug=Rn.2919 /len=512
272.05	391.05	413.25	373.45	1.51902	0.954993	0.695691	Rat mixed-tissue library Rattus norvegicus cDNA clone rx04757 3 , mRNA sequence [Rattus norvegicus]
193.55	271.4	293.7	204.6	1.51744	0.753869	0.713154	rc_AI230712 EST227407 Rattus norvegicus cDNA, 3 end /clone=REMDA31 /clone_end=3 /gb=AI230712 /ug=Rn.950 /len=589
283.5	277.2	429	284.8	1.51323	1.02742	1.02273	rc_H33491 EST109547 Rattus norvegicus cDNA, 3 end /clone=RPNAS68 /clone_end=3 /gb=H33491 /gi=978908 /ug=Rn.19436 /len=569
237.4	209.85	358.05	265.45	1.50821	1.26495	1.13128	rc_AA859305 UI-R-E0-cj-b-10-0-UI.s1 Rattus norvegicus cDNA, 3 end /clone=UI-R-E0-cj-b-10-0-UI /clone_end=3 /gb=AA859305 /gi=2948656 /ug=Rn.5833 /len=555
467.85	538.85	704.9	619.85	1.50668	1.15032	0.868238	rc_AA944177 EST199676 Rattus norvegicus cDNA, 3 end /clone=REMAD31 /clone_end=3 /gb=AA944177 /gi=3104093 /ug=Rn.4121 /len=596
193.65	251.5	291.55	221.6	1.50555	0.881113	0.76998	rc_AA859757 UI-R-E0-bx-c-12-0-UI.s1 Rattus norvegicus cDNA, 3 end /clone=UI-R-E0-bx-c-12-0-UI /clone_end=3 /gb=AA859757 /gi=2949277 /ug=Rn.117 /len=438
598.8	692	901.2	624.5	1.50501	0.902457	0.865318	Rat mixed-tissue library Rattus norvegicus cDNA clone rx01770 3 , mRNA sequence [Rattus norvegicus]
275.75	258.8	414.8	287.8	1.50426	1.11206	1.06549	rc_AA900769 UI-R-E0-dn-e-09-0-UI.s1 Rattus norvegicus cDNA, 3 end /clone=UI-R-E0-dn-e-09-0-UI /clone_end=3 /gb=AA900769 /gi=3036123 /ug=Rn.6321 /len=375
355.9	338.25	535.15	555.1	1.50365	1.64109	1.05218	AF083269 Rattus norvegicus p41-Arc mRNA, complete cds
295.55	402.05	444.05	383.25	1.50245	0.95324	0.735108	AB012231 Rattus norvegicus mRNA for NF1-B2, partial cds /cds=(0,907) /gb=AB012231 /gi=2982729 /ug=Rn.9909 /len=1613
204	225.3	306.3	222.5	1.50147	0.987572	0.905459	X70223 R. norvegicus mRNA for 22kDa integral peroxisomal membrane protein /cds=(17,601) /gb=X70223 /gi=297436 /ug=Rn.10292 /len=852
332.55	511.9	499	458.65	1.50053	0.895976	0.649639	M19357cds RATCRYGF Rat gamma-F-crystallin (gamma 4-1) gene, complete cds
2296.6	3152.7	3445.15	2471.75	1.50011	0.784011	0.728455	U15211 RNU15211 Rattus norvegicus retinoic acid receptor alpha 2 isoform (RAR) mRNA, complete cds
214.2	247.1	321.2	201.5	1.49953	0.815459	0.866856	M20131cds RATCYP45I Rat cytochrome P450IIE1 gene, complete cds
937.8	792.7	1404.65	973	1.49781	1.22745	1.18305	rc_AA891286 EST195089 Rattus norvegicus cDNA, 3 end /clone=RHEAR95 /clone_end=3 /gb=AA891286 /gi=3018165 /ug=Rn.9474 /len=436
861.95	1053.65	1290.25	1727.2	1.4969	1.63925	0.818061	rc_AI170268 EST216194 Rattus norvegicus cDNA, 3 end /clone=RLUCG30 /clone_end=3 /gb=AI170268 /gi=3710308 /ug=Rn.1868 /len=577
4701.05	10035.9	7033.35	6302.85	1.49612	0.62803	0.468423	M15901mRNA RATCRYB3B Rat beta-B3-2-crystallin mRNA, complete cds
832.65	978.15	1244.95	863.2	1.49517	0.882482	0.85125	AB008807 Rattus rattus mRNA for glutathione-dependent dehydroascorbate reductase, complete cds
338	556.7	505.3	461.9	1.49497	0.829711	0.607149	Rat mixed-tissue library Rattus norvegicus cDNA clone rx02652 3 , mRNA sequence [Rattus norvegicus]
4039.75	5146.4	6034.45	6089.45	1.49377	1.18324	0.784966	rc_AI103074 EST212363 Rattus norvegicus cDNA, 3 end /clone=REMBW89 /clone_end=3 /gb=AI103074 /gi=3707671 /ug=Rn.3379 /len=528
362.75	381.6	541.5	365.45	1.49276	0.957678	0.950603	D89514 Rattus norvegicus mRNA for 5-aminoimidazole-4-carboxamide ribonucleotide formyltransferase/IMP cyclohydrolase, complete cds /cds=(55,1833) /gb=D89514 /gi=2541905 /ug=Rn.11052 /len=1928
212.5	234.65	317.2	233.9	1.49271	0.996804	0.905604	rc_H31839 EST106322 Rattus norvegicus cDNA, 3 end /clone=RPCAZ43 /clone_end=3 /gb=H31839 /gi=977256 /ug=Rn.14598 /len=408
2656.65	3188.1	3958.85	4525.15	1.49017	1.41939	0.833302	X62952 R.norvegicus mRNA for vimentin /cds=(80,1480) /gb=X62952 /gi=57479 /ug=Rn.2710 /len=1796
499.3	730.7	741.75	728.4	1.48558	0.996852	0.683317	rc_AA800665 EST190162 Rattus norvegicus cDNA, 3 end /clone=RLUAK06 /clone_end=3 /gb=AA800665 /gi=2863620 /ug=Rn.3752 /len=721
1117.55	1523.6	1658.75	1305.25	1.48427	0.856688	0.733493	rc_AA893406 EST197209 Rattus norvegicus cDNA, 3 end /clone=RLIAB05 /clone_end=3 /gb=AA893406 /gi=3020285 /ug=Rn.8150 /len=493
177.9	225	263.85	245.55	1.48314	1.09133	0.790667	M97662 Rattus norvegicus beta-alanine synthase mRNA, complete cds /cds=(33,1214) /gb=M97662 /gi=203105 /ug=Rn.11110 /len=1420
2688.35	3353.05	3986.3	3489.3	1.48281	1.04063	0.801763	M20156 Rat ribosomal protein L18 mRNA, complete cds /cds=(1,567) /gb=M20156 /gi=206723 /ug=Rn.484 /len=607
463.55	626.65	686.4	702.95	1.48075	1.12176	0.739727	rc_AA800637 EST190134 Rattus norvegicus cDNA, 3 end /clone=RLUAB84 /clone_end=3 /gb=AA800637 /gi=2863592 /ug=Rn.2033 /len=639
218.7	129.7	323.8	390.9	1.48057	3.01388	1.6862	X03453 Bacteriophage P1 cre recombinase protein (-5 and -3 represent transcript regions 5 prime and 3 prime respectively)
692.45	1020.2	1025.2	772.4	1.48054	0.757106	0.678739	rc_AA859885 UI-R-E0-cc-c-12-0-UI.s1 Rattus norvegicus cDNA, 3 end /clone=UI-R-E0-cc-c-12-0-UI /clone_end=3 /gb=AA859885 /gi=2949405 /ug=Rn.805 /len=537
394.65	419.95	584.25	389.95	1.48043	0.928563	0.939755	rc_AA891969 EST195772 Rattus norvegicus cDNA, 3 end /clone=RKIAK18 /clone_end=3 /gb=AA891969 /gi=3018848 /ug=Rn.14725 /len=343
585.6	594.35	865.4	533	1.4778	0.896778	0.985278	rc_AA892390 EST196193 Rattus norvegicus cDNA, 3 end /clone=RKIAP83 /clone_end=3 /gb=AA892390 /gi=3019269 /ug=Rn.3557 /len=501
323.55	305	477.45	371.25	1.47566	1.21721	1.06082	M34384 Rat nestin mRNA, complete cds /cds=(127,5544) /gb=M34384 /gi=205663 /ug=Rn.9701 /len=5946
437.65	535.65	645.65	575.7	1.47527	1.07477	0.817045	rc_H31976 EST106574 Rattus norvegicus cDNA, 3 end /clone=RPCBE10 /clone_end=3 /gb=H31976 /gi=977393 /ug=Rn.14606 /len=349
446.2	479	657.85	464.05	1.47434	0.968789	0.931524	rc_AI229637 EST226332 Rattus norvegicus cDNA, 3 end /clone=REMCJ75 /clone_end=3 /gb=AI229637 /ug=Rn.6881 /len=546
385.05	490.8	565.9	460.95	1.46968	0.939181	0.784535	rc_AA799779 EST189276 Rattus norvegicus cDNA, 3 end /clone=RHEAF24 /clone_end=3 /gb=AA799779 /gi=2862734 /ug=Rn.1739 /len=679
1640.8	1769.95	2408.7	1979.65	1.468	1.11848	0.927032	X03369 Rat mRNA for beta-tubulin T beta15 /cds=(8,1345) /gb=X03369 /gi=57428 /ug=Rn.11235 /len=1592
583.1	670.9	854.35	704.3	1.46519	1.04978	0.869131	rc_AI175959 EST219534 Rattus norvegicus cDNA, 3 end /clone=ROVBH68 /clone_end=3 /gb=AI175959 /ug=Rn.7672 /len=421
7841.7	13231	11481.4	9688.9	1.46415	0.732285	0.592674	X15143cds RSBA3A1C Rat mRNA for beta A3/A1 crystallin
713.55	810.65	1042	822.25	1.4603	1.01431	0.88022	X83735exon#3 RNFBPASE2 R.norvegicus mRNA for 6-phosphofructo-2-kinase/6-phosphofructo-2-kinase exons 1a ,1b,1c,1d
1631.05	2083.15	2376.65	1798	1.45713	0.863116	0.782973	rc_AA799473 EST188970 Rattus norvegicus cDNA, 3 end /clone=RHEAB44 /clone_end=3 /gb=AA799473 /gi=2862428 /ug=Rn.2928 /len=577
220.95	261.75	321.45	245.85	1.45485	0.939255	0.844126	Rat mixed-tissue library Rattus norvegicus cDNA clone rx03901 3 , mRNA sequence [Rattus norvegicus]
230.6	207.85	335.15	264.85	1.45338	1.27424	1.10945	U90448 RNU90448 Rattus norvegicus CXC chemokine LIX mRNA, complete cds
212.1	307.6	308.15	325.45	1.45285	1.05803	0.689532	Rat mixed-tissue library Rattus norvegicus cDNA clone rx04763 3 , mRNA sequence [Rattus norvegicus]
229.5	195.1	332.95	377.65	1.45076	1.93567	1.17632	S56481 beta 3-adrenergic receptor {spliced version} [rats, colonic tissue, mRNA, 1968 nt]
742.15	848.6	1076.25	747.55	1.45018	0.880922	0.874558	J04791 RATODCAB Rattus norvegicus ornithine decarboxylase (ODC) mRNA, complete cds
1805.35	1847.45	2614.7	2070.6	1.44831	1.12079	0.977212	L40362 Rattus norvegicus MHC class I RT1.C-type protein mRNA, complete cds /cds=(42,1073) /gb=L40362 /gi=992571 /ug=Rn.24904 /len=1592
179.65	159.05	260.05	235	1.44754	1.47752	1.12952	rc_AA893933 EST197736 Rattus norvegicus cDNA, 3 end /clone=RPLAN64 /clone_end=3 /gb=AA893933 /gi=3020812 /ug=Rn.14838 /len=451
196.2	160.8	283.95	227.25	1.44725	1.41325	1.22015	X04310 Rat thymocyte mRNA for 37K chain of CD8 antigen /cds=(39,665) /gb=X04310 /gi=55917 /ug=Rn.10330 /len=1261
348.55	440.05	504.3	538.85	1.44685	1.22452	0.792069	X67788 R.norvegicus mRNA for ezrin p81 /cds=(0,483) /gb=X67788 /gi=56125 /ug=Rn.773 /len=1489
436.45	449.8	631.4	554.55	1.44667	1.23288	0.97032	X98399cds RNUT11 R.norvegicus mRNA for urea transporter
1160.4	1288.25	1677.9	1386.05	1.44597	1.07592	0.900757	X58465mRNA RNRPS5 Rat mRNA for ribosomal protein S5
1201.9	1662.3	1737.7	1425.2	1.44579	0.857366	0.723034	rc_AA800850 EST190347 Rattus norvegicus cDNA, 3 end /clone=RLUAM24 /clone_end=3 /gb=AA800850 /gi=2863805 /ug=Rn.17998 /len=470
382.45	528.45	552.9	519.05	1.44568	0.982212	0.72372	L31840 Rattus norvegicus nuclear pore complex protein NUP107 mRNA, complete cds /cds=(85,2865) /gb=L31840 /gi=950094 /ug=Rn.11398 /len=3111
3107.95	2942.25	4490.85	3250.65	1.44496	1.10482	1.05632	X62875mRNA RNHMGP1 R.norvegicus mRNA for High Mobility Group Protein I (Y), 3 UTR
1341.35	1470.75	1934.45	1441.45	1.44217	0.980078	0.912018	rc_AI170613 EST216547 Rattus norvegicus cDNA, 3 end /clone=RMUAZ03 /clone_end=3 /gb=AI170613 /gi=3710653 /ug=Rn.1540 /len=542
293.65	305.3	423.2	366.95	1.44117	1.20193	0.961841	rc_AI044985 UI-R-C1-ke-c-10-0-UI.s1 Rattus norvegicus cDNA, 3 end /clone=UI-R-C1-ke-c-10-0-UI /clone_end=3 /gb=AI044985 /ug=Rn.16074 /len=454
6983.5	9888.8	10063.9	10818.8	1.44109	1.09404	0.706203	M34043 Rat thymosin beta-4 mRNA, complete cds /cds=(62,196) /gb=M34043 /gi=206707 /ug=Rn.2605 /len=594
215.75	172.65	310.85	151.9	1.44079	0.879815	1.24964	X62951mRNA RNPBUS19 R.norvegicus mRNA (pBUS19) with repetitive elements
212.9	220.8	306.4	277	1.43917	1.25453	0.964221	Rat mixed-tissue library Rattus norvegicus cDNA clone rx05005 3 , mRNA sequence [Rattus norvegicus]
209.4	54.4	300.8	279.95	1.43649	5.14614	3.84926	AF001417 Rattus norvegicus zinc finger protein mRNA, complete cds
292.55	279.9	420.05	338.2	1.43582	1.20829	1.04519	M69246 Rat collagen-binding protein (gp46) mRNA, complete cds /cds=(121,1374) /gb=M69246 /gi=204457 /ug=Rn.17 /len=2063
257.3	262.7	369.05	211.6	1.43432	0.805482	0.979444	Y11321cds RNTTF2PRT R.norvegicus mRNA for fork head protein TTF-2
268.4	273.3	384.95	330	1.43424	1.20746	0.982071	Z11558 R.norvegicus mRNA (GMF-beta) for glia maturation factor beta /cds=(6,431) /gb=Z11558 /gi=56294 /ug=Rn.10454 /len=468
452.7	506	646.85	556.1	1.42887	1.09901	0.894664	X66870 R.norvegicus mRNA for lamin A /cds=(165,2087) /gb=X66870 /gi=56550 /ug=Rn.90 /len=3069
1602.5	1659.25	2288.45	1849.15	1.42805	1.11445	0.965798	rc_AA817887 UI-R-A0-af-c-04-0-UI.s2 Rattus norvegicus cDNA, 3 end /clone=UI-R-A0-af-c-04-0-UI /clone_end=3 /gb=AA817887 /gi=2887767 /ug=Rn.1152 /len=557
196.6	197.25	280.75	227.2	1.42803	1.15184	0.996705	Rat mixed-tissue library Rattus norvegicus cDNA clone rx00152 3 , mRNA sequence [Rattus norvegicus]
760	873.45	1084.7	1300.35	1.42724	1.48875	0.870113	rc_AA859663 UI-R-E0-bs-c-07-0-UI.s1 Rattus norvegicus cDNA, 3 end /clone=UI-R-E0-bs-c-07-0-UI /clone_end=3 /gb=AA859663 /gi=2949183 /ug=Rn.41 /len=353
178.1	276.55	254.15	251.55	1.42701	0.9096	0.644007	D30041 Rat mRNA for RAC protein kinase beta, complete cds /cds=(281,1726) /gb=D30041 /gi=485404 /ug=Rn.4293 /len=1984
390.25	402.55	556.6	455.1	1.42627	1.13054	0.969445	J04943 Rat nucleolar protein B23.2 mRNA, complete cds, clone JH2 /cds=(75,848) /gb=J04943 /gi=203077 /ug=Rn.3539 /len=1164
2424.85	2773.15	3457.15	2971.35	1.42572	1.07147	0.874403	M77245 R.norvegicus beta -chain clathrin associated protein complex AP-1 mRNA, complete cds /cds=(39,2888) /gb=M77245 /gi=203112 /ug=Rn.9466 /len=3663
251.85	175.5	359.05	311.4	1.42565	1.77436	1.43504	rc_AA891551 EST195354 Rattus norvegicus cDNA, 3 end /clone=RHEAZ84 /clone_end=3 /gb=AA891551 /gi=3018430 /ug=Rn.2859 /len=587
6518.7	7450.2	9287	8508.05	1.42467	1.14199	0.87497	rc_AA891729 EST195532 Rattus norvegicus cDNA, 3 end /clone=RKIAG06 /clone_end=3 /gb=AA891729 /gi=3018608 /ug=Rn.6014 /len=584
357.45	385.05	508.9	446.7	1.4237	1.16011	0.928321	rc_AA893212 EST197015 Rattus norvegicus cDNA, 3 end /clone=RKIBD58 /clone_end=3 /gb=AA893212 /gi=3020091 /ug=Rn.23943 /len=638
192.35	202.2	273.4	242.95	1.42137	1.20153	0.951286	rc_AI178921 EST222603 Rattus norvegicus cDNA, 3 end /clone=RSPBT27 /clone_end=3 /gb=AI178921 /ug=Rn.10988 /len=614
2723.5	3104	3866.25	3600.8	1.41959	1.16005	0.877416	X78167 R.norvegicus (Sprague Dawley) ribosomal protein L15 mRNA /cds=(16,630) /gb=X78167 /gi=515864 /ug=Rn.3399 /len=681
744.85	751.85	1056.15	652.25	1.41794	0.867527	0.99069	U42413 Rattus norvegicus 5 -AMP-activated protein kinase, gamma-1 subunit mRNA, complete cds /cds=(0,971) /gb=U42413 /gi=1335859 /ug=Rn.11089 /len=1550
419.85	474.15	594.8	424.8	1.4167	0.895919	0.885479	X03347cds REMSVFBR FBR-murine osteosarcoma provirus genome
478.95	490.55	678.5	392.05	1.41664	0.799205	0.976353	M91234 Rat VL30 element mRNA /cds=UNKNOWN /gb=M91234 /gi=207671 /ug=Rn.18005 /len=1131
309.4	311	437.4	251.1	1.4137	0.807395	0.994855	AF092523 Rattus norvegicus A-kinase anchor protein 84 mRNA, complete cds
290.75	350.75	410.8	372.75	1.4129	1.06272	0.828938	U38379 Rattus norvegicus gamma-glutamyl hydrolase precursor, mRNA, complete cds /cds=(5,958) /gb=U38379 /gi=1276650 /ug=Rn.10260 /len=1204
204.55	244.15	289	261.35	1.41286	1.07045	0.837805	S75997 nucleoporin p62 homolog {inverted repeats} [rats, Sprague-Dawley, testis, mRNA Partial, 1134 nt]
477.1	849.9	673.45	666.35	1.41155	0.784033	0.56136	X53052cds RRMIP Rat mRNA for main intrinsic protein
281.7	251	397.6	360.75	1.41143	1.43725	1.12231	rc_H31907 EST106452 Rattus norvegicus cDNA, 3 end /clone=RPCBC73 /clone_end=3 /gb=H31907 /gi=977324 /ug=Rn.13413 /len=336
2811.35	3605.8	3962.1	4196.3	1.40932	1.16376	0.779674	D25224 Rat mRNA for 40kDa ribosomal protein, complete cds /cds=(65,952) /gb=D25224 /gi=466438 /ug=Rn.999 /len=1018
438.8	312.5	618.3	444.25	1.40907	1.4216	1.40416	X83747 R.norvegicus 5S rRNA gene (clone pRA5S2).
267.55	396.8	376.35	348.9	1.40665	0.879284	0.674269	rc_AA891828 EST195631 Rattus norvegicus cDNA, 3 end /clone=RKIAH33 /clone_end=3 /gb=AA891828 /gi=3018707 /ug=Rn.6963 /len=546
193.25	236.2	271.7	219.7	1.40595	0.930144	0.818163	rc_AA799472 EST188969 Rattus norvegicus cDNA, 3 end /clone=RHEAB43 /clone_end=3 /gb=AA799472 /gi=2862427 /ug=Rn.8525 /len=548
275.7	306.95	387.55	338.5	1.40569	1.10279	0.898192	X74800 R.norvegicus MYR2 mRNA for myosin I heavy chain /cds=(266,3352) /gb=X74800 /gi=400428 /ug=Rn.10375 /len=3810
252.95	327.05	355.55	172.1	1.40561	0.526219	0.773429	AF022774 Rattus norvegicus rabphilin-3a related protein mRNA, complete cds /cds=(41,949) /gb=AF022774 /gi=2766603 /ug=Rn.10986 /len=1934
654.95	579.5	920.15	623.2	1.40492	1.07541	1.1302	L21192 Rat GAP-43 gene /cds=(56,736) /gb=L21192 /gi=310121 /ug=Rn.10928 /len=1325
2232.95	3312.85	3136.4	3267.6	1.4046	0.986341	0.674027	X14181cds RRRPL18A Rat mRNA for ribosomal protein L18a
240.95	376.15	338.15	223.1	1.4034	0.593114	0.640569	J02827 Rat branched chain alpha-ketoacid dehydrogenase E1-alpha subunit mRNA, 3 end /cds=(0,1325) /gb=J02827 /gi=203120 /ug=Rn.3489 /len=1639
235.8	255.2	330.9	307.05	1.40331	1.20317	0.923981	rc_AA859898 UI-R-E0-cg-a-02-0-UI.s1 Rattus norvegicus cDNA, 3 end /clone=UI-R-E0-cg-a-02-0-UI /clone_end=3 /gb=AA859898 /gi=2949418 /ug=Rn.809 /len=503
715.95	860.1	1000.4	778.7	1.3973	0.90536	0.832403	Rat mixed-tissue library Rattus norvegicus cDNA clone rx04945 3 , mRNA sequence [Rattus norvegicus]
1138	1258.4	1589.8	1451.15	1.39701	1.15317	0.904323	rc_AA817892 UI-R-A0-af-c-09-0-UI.s2 Rattus norvegicus cDNA, 3 end /clone=UI-R-A0-af-c-09-0-UI /clone_end=3 /gb=AA817892 /gi=2887772 /ug=Rn.1155 /len=559
259.05	350.55	361.55	369.95	1.39568	1.05534	0.738982	rc_AA800803 EST190300 Rattus norvegicus cDNA, 3 end /clone=RLUAL62 /clone_end=3 /gb=AA800803 /gi=2863758 /ug=Rn.2245 /len=534
181.7	190.95	253.2	243	1.39351	1.27258	0.951558	L11035 RATTCAXAS Rat T-cell receptor alpha chain mRNA for RT1L haplotype
636.35	778.25	886.3	716.55	1.39279	0.92072	0.817668	rc_AA892832 EST196635 Rattus norvegicus cDNA, 3 end /clone=RKIAX79 /clone_end=3 /gb=AA892832 /gi=3019711 /ug=Rn.4243 /len=605
1104.35	1003.3	1537.2	928.4	1.39195	0.925346	1.10072	U76717 Rattus norvegicus PG10.2 mRNA, complete cds /cds=(189,3908) /gb=U76717 /gi=1667596 /ug=Rn.10612 /len=4368
354.75	276.7	493.35	363.1	1.3907	1.31225	1.28207	U83112 Rattus norvegicus INS-1 winged helix mRNA, complete cds /cds=(87,2402) /gb=U83112 /gi=1778839 /ug=Rn.10665 /len=3390
246.7	348.4	342.95	360.75	1.39015	1.03545	0.708094	rc_AA859750 UI-R-E0-bx-c-05-0-UI.s1 Rattus norvegicus cDNA, 3 end /clone=UI-R-E0-bx-c-05-0-UI /clone_end=3 /gb=AA859750 /gi=2949270 /ug=Rn.7937 /len=441
375.3	369.9	521.35	425.05	1.38916	1.14909	1.0146	rc_AA892557 EST196360 Rattus norvegicus cDNA, 3 end /clone=RKIAS82 /clone_end=3 /gb=AA892557 /gi=3019436 /ug=Rn.2418 /len=647
693.2	748.55	962.75	706.1	1.38885	0.94329	0.926057	C07012 C07012 Rat pancreatic islet cDNA Rattus norvegicus cDNA similar to cyclophilin c, mRNA sequence [Rattus norvegicus]
1022.35	1039.5	1419.85	929.9	1.38881	0.894565	0.983502	U14398 Rattus norvegicus synaptotagmin IV homolog mRNA, complete cds /cds=(267,1544) /gb=U14398 /gi=550453 /ug=Rn.11072 /len=2060
344.45	442.1	478	440.35	1.38772	0.996042	0.779122	rc_AA849648 EST192415 Rattus norvegicus cDNA, 3 end /clone=RMUAH28 /clone_end=3 /gb=AA849648 /gi=2937188 /ug=Rn.2554 /len=413
195.65	113.3	271.2	222.6	1.38615	1.9647	1.72683	rc_AA817685 UI-R-A0-aa-b-12-0-UI.s1 Rattus norvegicus cDNA, 3 end /clone=UI-R-A0-aa-b-12-0-UI /clone_end=3 /gb=AA817685 /gi=2887565 /ug=Rn.1055 /len=399
201.05	249.8	278.55	278.05	1.38548	1.11309	0.804844	AJ001290cds RNSMIT Rattus norvegicus mRNA for sodium myo-inositol transporter (SMIT)
690.1	972.25	955.85	980.85	1.38509	1.00885	0.709797	M81639 Rattus norvegicus stannin mRNA /cds=UNKNOWN /gb=M81639 /gi=207078 /ug=Rn.6147 /len=2897
406.8	487.3	563	571.2	1.38397	1.17217	0.834804	rc_AA875523 UI-R-E0-cv-e-11-0-UI.s1 Rattus norvegicus cDNA, 3 end /clone=UI-R-E0-cv-e-11-0-UI /clone_end=3 /gb=AA875523 /gi=2980471 /ug=Rn.969 /len=386
477.15	488.85	660.15	546.1	1.38353	1.11711	0.976066	rc_AI008852 EST203303 Rattus norvegicus cDNA, 3 end /clone=REMBE33 /clone_end=3 /gb=AI008852 /ug=Rn.965 /len=531
197.65	259.65	273.4	254	1.38325	0.97824	0.761217	L14441 Rat phosphotidylethanolamine N-methyltransferase mRNA, complete cds /cds=(92,691) /gb=L14441 /gi=310194 /ug=Rn.9875 /len=893
1293.15	1753.5	1787.95	1404.35	1.38263	0.800884	0.737468	J05210 Rat ATP citrate-lyase mRNA, complete cds /cds=(72,3374) /gb=J05210 /gi=949989 /ug=Rn.996 /len=4269
193.4	190.55	267.4	217.3	1.38263	1.14038	1.01496	X17163cds RSJUNAP1 Rat c-jun oncogene mRNA for transcription factor AP-1
219.85	229.3	303.6	192.25	1.38094	0.838421	0.958788	rc_H31590 EST105767 Rattus norvegicus cDNA, 3 end /clone=RPCAR52 /clone_end=3 /gb=H31590 /gi=977007 /ug=Rn.14574 /len=498
376.2	420.3	519.3	408.2	1.38038	0.971211	0.895075	AF015305 Rattus norvegicus equilbrative nitrobenzylthioinosine-insensitive nucleoside transporter mRNA, complete cds /cds=(157,1527) /gb=AF015305 /gi=2656138 /ug=Rn.7203 /len=1678
557.3	571.65	768.4	612.65	1.37879	1.07172	0.974897	AF017756 Rattus norvegicus GSK-3beta interacting protein rAxin mRNA, complete cds /cds=(198,2696) /gb=AF017756 /gi=2982197 /ug=Rn.11210 /len=3434
295.2	336.05	406.85	398.9	1.37822	1.18703	0.878441	rc_AA875069 UI-R-E0-cb-h-05-0-UI.s1 Rattus norvegicus cDNA, 3 end /clone=UI-R-E0-cb-h-05-0-UI /clone_end=3 /gb=AA875069 /gi=2980017 /ug=Rn.3342 /len=543
511.2	661.6	704.3	689.3	1.37774	1.04187	0.772672	L06096 Rat inositol trisphosphate receptor subtype 3 (IP3R-3) mRNA, complete cds /cds=(134,8146) /gb=L06096 /gi=310170 /ug=Rn.11242 /len=8806
1517.55	1534.65	2090.15	1642	1.37732	1.06995	0.988857	U75404UTR#1 RNU75404 Rattus norvegicus Ssecks 322 mRNA, 3 untranslated region, partial sequence
470.8	447.4	648.05	588.4	1.37649	1.31515	1.0523	U42976 Rattus norvegicus neuronal nicotinic acetylcholine receptor subunit beta4 mRNA, complete cds /cds=(60,1547) /gb=U42976 /gi=1150980 /ug=Rn.9695 /len=2461
3575.8	4073.25	4920.05	4479.75	1.37593	1.0998	0.877874	D78308 Rat mRNA for calreticulin, complete cds /cds=(15,1265) /gb=D78308 /gi=1089798 /ug=Rn.974 /len=1816
422.65	660.75	581.45	520.5	1.37572	0.787741	0.639652	rc_AA799421 EST188918 Rattus norvegicus cDNA, 3 end /clone=RHEAA87 /clone_end=3 /gb=AA799421 /gi=2862376 /ug=Rn.19951 /len=570
734.3	694.95	1009.5	733	1.37478	1.05475	1.05662	X53581cds#3 RNLINED R.norvegicus long interspersed repetitive DNA containing 7 ORF s
381.55	470.05	524.4	424.75	1.37439	0.903627	0.811722	X74565cds RNTBFII R.norvegicus TBFII mRNA for polypyrimidine tract binding protein
1557.1	1371.55	2137.15	1618.15	1.37252	1.1798	1.13528	AF074608mRNA Rattus norvegicus MHC class I antigen (RT1.EC2) gene, complete cds
383	269.05	525.15	306.85	1.37115	1.14049	1.42353	L24207 Rattus norvegicus testosterone 6-beta-hydroxylase (CYP3A1) mRNA, complete cds /cds=(66,1574) /gb=L24207 /gi=401798 /ug=Rn.11291 /len=2015
7774.55	10582.6	10647.4	11101.6	1.36951	1.04904	0.734651	rc_AI230748 EST227443 Rattus norvegicus cDNA, 3 end /clone=REMDA73 /clone_end=3 /gb=AI230748 /ug=Rn.2132 /len=643
689.35	665.15	943.7	739.55	1.36897	1.11185	1.03638	rc_AA800750 EST190247 Rattus norvegicus cDNA, 3 end /clone=RLUAL03 /clone_end=3 /gb=AA800750 /gi=2863705 /ug=Rn.25125 /len=547
1378.95	1427.05	1886.7	1777.95	1.36821	1.24589	0.966294	D45249 RATPRPA28B Rat mRNA for proteasome activator rPA28 subunit alpha, complete cds
346.3	281.15	473.55	317.95	1.36746	1.13089	1.23173	X17682 Rat mRNA for microtubule associated protein MAP2c /cds=(66,1469) /gb=X17682 /gi=56622 /ug=Rn.10484 /len=1644
216.9	225.7	296.45	270.55	1.36676	1.19872	0.96101	rc_AI170911 EST216852 Rattus norvegicus cDNA, 3 end /clone=RMUBD35 /clone_end=3 /gb=AI170911 /gi=3710951 /ug=Rn.11126 /len=512
442.7	549	604.6	420.25	1.36571	0.765483	0.806375	U13176 Rattus norvegicus clone ubc2e ubiquitin conjugating enzyme (E217kB) mRNA, complete cds /cds=(74,517) /gb=U13176 /gi=595667 /ug=Rn.7390 /len=915
287.4	351.9	392.2	339.95	1.36465	0.966041	0.816709	rc_AA891724 EST195527 Rattus norvegicus cDNA, 3 end /clone=RKIAG01 /clone_end=3 /gb=AA891724 /gi=3018603 /ug=Rn.17091 /len=523
235.9	160.65	321.65	351.6	1.3635	2.18861	1.46841	M14972 Rat cytochrome P-450-LA-omega (lauric acid omega-hydroxylase) mRNA, complete cds /cds=(12,1541) /gb=M14972 /gi=203865 /ug=Rn.5721 /len=2462
252.6	333.35	344.2	288	1.36263	0.863957	0.757762	rc_AA892149 EST195952 Rattus norvegicus cDNA, 3 end /clone=RKIAM93 /clone_end=3 /gb=AA892149 /gi=3019028 /ug=Rn.22240 /len=486
182.4	209.1	248.5	231.95	1.36239	1.10928	0.87231	AF037072 Rattus norvegicus carbonic anhydrase III (CA3) mRNA, complete cds /cds=(33,815) /gb=AF037072 /gi=2708635 /ug=Rn.22519 /len=1053
620.2	568.3	844.7	634.95	1.36198	1.11728	1.09133	X05472cds#3 RNREP24R Rat 2.4 kb repeat DNA right terminal region
239.3	213.1	325.9	193.9	1.36189	0.909901	1.12295	X61296cds#2 RNL1RTO2C R.norvegicus L1 retroposon, ORF2 mRNA (partial)
643.45	760.85	875.55	850.2	1.36071	1.11743	0.845699	Rat mixed-tissue library Rattus norvegicus cDNA clone rx03978 3 , mRNA sequence [Rattus norvegicus]
2465.1	2992.35	3353	3566.4	1.36019	1.19184	0.823801	X78327 R.norvegicus (Sprague Dawley) ribosomal protein L13 mRNA /cds=(39,674) /gb=X78327 /gi=510551 /ug=Rn.908 /len=722
586.8	923.15	798.15	754.2	1.36017	0.816985	0.63565	rc_AA800855 EST190352 Rattus norvegicus cDNA, 3 end /clone=ATCC-2008274 /clone_end=3 /gb=AA800855 /gi=2863810 /ug=Rn.2120 /len=358
4678.05	5667.55	6361	6089.45	1.35975	1.07444	0.82541	rc_AI014087 EST207642 Rattus norvegicus cDNA, 3 end /clone=RSPBE69 /clone_end=3 /gb=AI014087 /ug=Rn.1059 /len=517
3265.2	4211.35	4435.4	4171.4	1.35839	0.990514	0.775333	X62145cds RRRPL8 R.rattus mRNA for ribosomal protein L8
227.65	291.3	309.1	300.55	1.35779	1.03175	0.781497	rc_AA892847 EST196650 Rattus norvegicus cDNA, 3 end /clone=RKIAX96 /clone_end=3 /gb=AA892847 /gi=3019726 /ug=Rn.25171 /len=537
1175.8	1241.1	1595.95	1416.1	1.35733	1.141	0.947385	U49694 Rattus norvegicus brain cytosolic acyl coenzyme A thioester hydrolase mRNA, complete cds /cds=(92,1108) /gb=U49694 /gi=2130522 /ug=Rn.10283 /len=1384
374.45	463.35	507.8	394.75	1.35612	0.851948	0.808136	M83746 Rat homologue of Kex2 and furin proteins mRNA, complete cds /cds=(294,2210) /gb=M83746 /gi=205064 /ug=Rn.9889 /len=2428
214.35	180.8	290.6	188.7	1.35573	1.04369	1.18556	Rat mixed-tissue library Rattus norvegicus cDNA clone rx04453 3 , mRNA sequence [Rattus norvegicus]
2798.6	5016.5	3793.9	3104.1	1.35564	0.618778	0.557879	AF013248 Rattus norvegicus beta-A3 crystallin (beta-A3) mRNA, partial cds
216.9	255.75	294	270.3	1.35546	1.05689	0.848094	M84361 Rat CSF-1 protein mRNA, complete cds /cds=(159,1817) /gb=M84361 /gi=203640 /ug=Rn.10946 /len=3922
210.05	123.85	284.6	199.85	1.35492	1.61365	1.696	Y08140 RNHLH336 Rattus norvegicus mRNA for eHand protein
260.35	266.25	352.55	255.65	1.35414	0.960188	0.97784	Z54212 R.norvegicus mRNA for epithelial membrane protein-1 /cds=(114,596) /gb=Z54212 /gi=1150558 /ug=Rn.10242 /len=981
423	383	572.5	558.95	1.35343	1.4594	1.10444	J05132 Rat 3-methylcholanthrene-inducible truncated UDP-glucuronosyltransferase mRNA, complete cds /cds=(262,1506) /gb=J05132 /gi=207602 /ug=Rn.11197 /len=2484
258.35	254.85	349.6	280.05	1.3532	1.09888	1.01373	U79417 RNU79417 Rattus norvegicus 71 kDa component of rsec6/8 secretory complex p71 mRNA, complete cds
304.1	346.85	411.35	396.95	1.35268	1.14444	0.876748	rc_AA965261 UI-R-C0-hd-b-08-0-UI.s1 Rattus norvegicus cDNA, 3 end /clone=UI-R-C0-hd-b-08-0-UI /clone_end=3 /gb=AA965261 /ug=Rn.11098 /len=410
288.45	289.85	390.15	384.65	1.35257	1.32707	0.99517	U03120 Rattus norvegicus Sprague-Dawley sodium-glucose cotransporter 1 mRNA, complete cds /cds=(127,2124) /gb=U03120 /gi=414571 /ug=Rn.10224 /len=2627
622.7	708.95	841.6	831.3	1.35153	1.17258	0.878341	rc_AA819338 UI-R-A0-bc-c-12-0-UI.s1 Rattus norvegicus cDNA, 3 end /clone=UI-R-A0-bc-c-12-0-UI /clone_end=3 /gb=AA819338 /gi=2889427 /ug=Rn.1999 /len=544
246.15	314.7	332.5	178.5	1.3508	0.567207	0.782173	Rat mixed-tissue library Rattus norvegicus cDNA clone rx01162 3 , mRNA sequence [Rattus norvegicus]
194.3	177.9	262.4	205.6	1.35049	1.15571	1.09219	rc_AA900900 UI-R-E0-dc-b-04-0-UI.s1 Rattus norvegicus cDNA, 3 end /clone=UI-R-E0-dc-b-04-0-UI /clone_end=3 /gb=AA900900 /gi=3036254 /ug=Rn.7107 /len=462
186.7	161.1	251.8	202.65	1.34869	1.25791	1.15891	U07798cds RRU07798 Rattus rattus 14 kDa phospholipase A2 mRNA, complete cds
340.2	514.35	458.6	633.85	1.34803	1.23233	0.661417	AB012234 Rattus norvegicus mRNA for NF1-X1, partial cds /cds=(0,535) /gb=AB012234 /gi=2982735 /ug=Rn.9647 /len=601
396.6	521.55	534.25	497.8	1.34708	0.954463	0.760426	rc_AI176621 EST220210 Rattus norvegicus cDNA, 3 end /clone=ROVBU65 /clone_end=3 /gb=AI176621 /ug=Rn.1979 /len=620
396.65	371.9	533.7	536	1.34552	1.44125	1.06655	rc_AA875620 UI-R-E0-cv-d-12-0-UI.s1 Rattus norvegicus cDNA, 3 end /clone=UI-R-E0-cv-d-12-0-UI /clone_end=3 /gb=AA875620 /gi=2980568 /ug=Rn.2978 /len=387
3511.65	4277.4	4723.55	4298.25	1.34511	1.00487	0.820978	X53504cds RRRPL12M Rat mRNA for ribosomal protein L12
348.65	382.95	468.85	368.1	1.34476	0.961222	0.910432	rc_AA799764 EST189261 Rattus norvegicus cDNA, 3 end /clone=RHEAF08 /clone_end=3 /gb=AA799764 /gi=2862719 /ug=Rn.6231 /len=646
329.85	429	443.35	406.75	1.3441	0.948135	0.768881	rc_AA799396 EST188893 Rattus norvegicus cDNA, 3 end /clone=RHEAA74 /clone_end=3 /gb=AA799396 /gi=2862351 /ug=Rn.263 /len=637
3105.75	4901.7	4173	3690.3	1.34364	0.752861	0.633607	X16481 Rat mRNA for zinc(2+) binding protein /cds=(115,423) /gb=X16481 /gi=55538 /ug=Rn.3609 /len=912
194.05	247.2	260.65	184.75	1.34321	0.747371	0.784992	rc_AA963839 UI-R-C0-gs-f-12-0-UI.s1 Rattus norvegicus cDNA, 3 end /clone=UI-R-C0-gs-f-12-0-UI /clone_end=3 /gb=AA963839 /ug=Rn.11644 /len=391
261	248.9	350.5	209.1	1.34291	0.840096	1.04861	AF051526 Rattus norvegicus class A calcium channel variant riA-I (BCCA1) mRNA, partial cds /cds=(0,2375) /gb=AF051526 /gi=2961609 /ug=Rn.11281 /len=2427
906.3	783.55	1217.05	917.45	1.34288	1.17089	1.15666	X05137 Rat mRNA for fast nerve growth factor receptor (NGFR) /cds=(113,1390) /gb=X05137 /gi=56755 /ug=Rn.10980 /len=3259
573.55	632.6	769.5	653.7	1.34164	1.03335	0.906655	U14192completeSeq Rattus norvegicus general vesicular transport factor p115 mRNA, complete cds /cds=(11,2890) /gb=U14192 /gi=538152 /ug=Rn.4746 /len=2891
810.35	953.75	1087.05	857.1	1.34146	0.898663	0.849646	rc_AA893621 EST197424 Rattus norvegicus cDNA, 3 end /clone=RPLAC68 /clone_end=3 /gb=AA893621 /gi=3020500 /ug=Rn.3697 /len=607
11576.2	19444.7	15528.5	14595.5	1.34141	0.750613	0.59534	X60351cds RRLENSABC R.rattus mRNA for alpha B-crystallin (ocular lens tissue)
901.65	1074.05	1208.9	988.25	1.34076	0.920115	0.839486	AB006450 Rattus norvegicus mRNA for Tim17, complete cds /cds=(4,519) /gb=AB006450 /gi=2335036 /ug=Rn.2099 /len=944
642.1	625.95	860.9	700.6	1.34076	1.11926	1.0258	rc_AA875253 UI-R-E0-cq-d-08-0-UI.s1 Rattus norvegicus cDNA, 3 end /clone=UI-R-E0-cq-d-08-0-UI /clone_end=3 /gb=AA875253 /gi=2980201 /ug=Rn.3065 /len=523
188	201.45	251.95	213.25	1.34016	1.05858	0.933234	U49930 Rattus norvegicus ICE-like cysteine protease (Lice) mRNA, complete cds /cds=(26,859) /gb=U49930 /gi=1518935 /ug=Rn.10562 /len=1249
480.25	567.5	643.6	653.75	1.34014	1.15198	0.846256	U33472 Rattus norvegicus type 1 astrocyte and olfactory-limbic associated protein AT1-46 mRNA, complete cds /cds=(782,2200) /gb=U33472 /gi=1373040 /ug=Rn.4190 /len=4301
341.3	338.3	457.15	291.8	1.33944	0.862548	1.00887	rc_AA866409 UI-R-E0-ch-a-03-0-UI.s1 Rattus norvegicus cDNA, 3 end /clone=UI-R-E0-ch-a-03-0-UI /clone_end=3 /gb=AA866409 /gi=2961870 /ug=Rn.21410 /len=467
243.35	268.4	325.8	329.5	1.33881	1.22765	0.906669	rc_AI146195 UI-R-A1-ew-e-07-0-UI.s1 Rattus norvegicus cDNA, 3 end /clone=UI-R-A1-ew-e-07-0-UI /clone_end=3 /gb=AI146195 /ug=Rn.9416 /len=403
208.1	248.5	278.35	250.5	1.33758	1.00805	0.837425	rc_AA892560 EST196363 Rattus norvegicus cDNA, 3 end /clone=RKIAS88 /clone_end=3 /gb=AA892560 /gi=3019439 /ug=Rn.14767 /len=624
667.45	759.95	892.6	897.85	1.33733	1.18146	0.878281	M89646 RATRPRS24A Rattus norvegicus ribosomal protein S24 mRNA sequence
218.25	277.55	291.8	403.95	1.337	1.45541	0.786345	rc_AA892559 EST196362 Rattus norvegicus cDNA, 3 end /clone=RKIAS87 /clone_end=3 /gb=AA892559 /gi=3019438 /ug=Rn.6067 /len=650
14452.5	29704.8	19320.2	20306.9	1.33681	0.683622	0.486535	X83671cds RNWCRYBB2 R.norvegicus CRYBB2 gene
2193.4	2894.9	2930.95	3635.45	1.33626	1.25581	0.757677	D17512 Rat mRNA for CRP2 (cysteine-rich protein 2), complete cds /cds=(56,682) /gb=D17512 /gi=487283 /ug=Rn.1196 /len=1154
613.4	714.4	819	656.05	1.33518	0.918323	0.858623	U12568 Rattus norvegicus ADP-ribosylation factor-like protein 3 (rard3) mRNA, complete cds /cds=(12,560) /gb=U12568 /gi=560005 /ug=Rn.9538 /len=783
12762.7	10470.5	17028.9	7139.5	1.33427	0.681868	1.21892	M13100cds#1 RATLIN3A Rat long interspersed repetitive DNA sequence LINE3 (L1Rn)
243.4	212.45	324.7	189.75	1.33402	0.893151	1.14568	S82649 Narp=neuronal activity-regulated pentraxin [rats, hippocampus, mRNA, 2562 nt]
455.35	586.65	607.25	777.15	1.33359	1.32473	0.776187	X83537 R.norvegicus mRNA for membrane-type matrix metalloproteinase /cds=(172,1920) /gb=X83537 /gi=805012 /ug=Rn.10371 /len=2383
4043.75	4800.3	5391.45	5593.55	1.33328	1.16525	0.842395	D25224 Rat mRNA for 40kDa ribosomal protein, complete cds /cds=(65,952) /gb=D25224 /gi=466438 /ug=Rn.999 /len=1018
402.85	480.15	536.7	464.2	1.33226	0.966781	0.839009	L26267 Rattus norvegicus nuclear factor kappa B p105 subunit mRNA, 3 end /cds=(0,1568) /gb=L26267 /gi=425471 /ug=Rn.2411 /len=2245
955.4	938.25	1272.05	1088.35	1.33143	1.15998	1.01828	rc_H31420 EST105436 Rattus norvegicus cDNA, 3 end /clone=RPCAJ34 /clone_end=3 /gb=H31420 /gi=976837 /ug=Rn.8443 /len=312
371.75	432.65	494.65	478.25	1.3306	1.1054	0.85924	rc_AI030175 UI-R-C0-it-c-09-0-UI.s1 Rattus norvegicus cDNA, 3 end /clone=UI-R-C0-it-c-09-0-UI /clone_end=3 /gb=AI030175 /ug=Rn.11334 /len=505
1747.15	1382.5	2324.3	1437.3	1.33034	1.03964	1.26376	M93669 Rat secretogranin II mRNA, complete cds /cds=(30,1889) /gb=M93669 /gi=206902 /ug=Rn.11392 /len=2289
3593.7	4023.8	4779.4	3472.15	1.32994	0.862903	0.893111	rc_AI103238 EST212527 Rattus norvegicus cDNA, 3 end /clone=REMBY79 /clone_end=3 /gb=AI103238 /gi=3707802 /ug=Rn.16945 /len=521
286.2	266.05	380.5	259.95	1.32949	0.977072	1.07574	M91235 Rat VL30 element mRNA /cds=UNKNOWN /gb=M91235 /gi=207672 /ug=Rn.11350 /len=2072
1084.65	1021.5	1441.8	1158.35	1.32928	1.13397	1.06182	J03969 Rat nucleolar protein B23 mRNA, complete cds /cds=(46,924) /gb=J03969 /gi=203081 /ug=Rn.3539 /len=1232
718.85	910.75	953.8	866.6	1.32684	0.951523	0.789295	L29232 Rattus norvegicus insulin-like growth factor I receptor mRNA, complete cds /cds=(45,4157) /gb=L29232 /gi=460333 /ug=Rn.10957 /len=4696
892.2	1019.8	1183.8	908.05	1.32683	0.89042	0.874877	U20796 Rattus norvegicus nuclear receptor Rev-ErbA-beta mRNA, partial cds /cds=(0,1601) /gb=U20796 /gi=687734 /ug=Rn.10055 /len=3628
245.4	264.25	325.6	330.75	1.32681	1.25166	0.928666	U35371 Rattus norvegicus neural cell adhesion protein BIG-2 precursor (BIG-2) mRNA, complete cds /cds=(418,3498) /gb=U35371 /gi=1016011 /ug=Rn.10117 /len=4609
496.4	483.75	658.6	429.75	1.32675	0.888372	1.02615	X63369cds RRTIS11 R.rattus TIS 11 mRNA
5356.85	5854.35	7104.2	7107.4	1.32619	1.21404	0.91502	M89646 RATRPRS24A Rattus norvegicus ribosomal protein S24 mRNA sequence
2998.1	3578.15	3975.15	3925.35	1.32589	1.09703	0.837891	rc_AI104544 EST213833 Rattus norvegicus cDNA, 3 end /clone=RHECE89 /clone_end=3 /gb=AI104544 /gi=3708885 /ug=Rn.6920 /len=476
6192.1	6901.7	8204.65	7230	1.32502	1.04757	0.897185	rc_AA892582 EST196385 Rattus norvegicus cDNA, 3 end /clone=RKIAU23 /clone_end=3 /gb=AA892582 /gi=3019461 /ug=Rn.3031 /len=503
279.15	307.75	369.85	361.1	1.32491	1.17335	0.907067	M18331 RATPKCEA Rat protein kinase C epsilon subspecies
3069.1	4094.1	4061.2	4409.95	1.32325	1.07715	0.74964	rc_AA817997 UI-R-A0-ah-b-07-0-UI.s1 Rattus norvegicus cDNA, 3 end /clone=UI-R-A0-ah-b-07-0-UI /clone_end=3 /gb=AA817997 /gi=2887877 /ug=Rn.1214 /len=564
877.55	1128.5	1160.15	788.3	1.32203	0.698538	0.777625	M73049 Rat alpha-internexin gene, complete cds /cds=(1292,2809) /gb=M73049 /gi=204963 /ug=Rn.10966 /len=4535
515.5	630.55	681.5	532.7	1.32202	0.844818	0.81754	rc_AA799537 EST189034 Rattus norvegicus cDNA, 3 end /clone=RHEAC28 /clone_end=3 /gb=AA799537 /gi=2862492 /ug=Rn.3798 /len=577
200.15	165.45	264.6	168.6	1.32201	1.01904	1.20973	K01878cds RATPOMC2 Rat proopiomelanocortin (POMC) gene, exon 2
509.2	589.7	672.65	509.25	1.32099	0.863575	0.86349	rc_AA799804 EST189301 Rattus norvegicus cDNA, 3 end /clone=RHEAF56 /clone_end=3 /gb=AA799804 /gi=2862759 /ug=Rn.25117 /len=582
213.25	177.55	281.65	226	1.32075	1.27288	1.20107	U83230 Rattus norvegicus l-Afadin mRNA, complete cds /cds=(325,5814) /gb=U83230 /gi=2555010 /ug=Rn.58 /len=5957
693.9	730.25	915.95	725.55	1.32	0.993564	0.950223	rc_AA892940 EST196743 Rattus norvegicus cDNA, 3 end /clone=RKIBA17 /clone_end=3 /gb=AA892940 /gi=3019819 /ug=Rn.3258 /len=476
717.1	871.2	946.4	975.2	1.31976	1.11938	0.823118	L06096 Rat inositol trisphosphate receptor subtype 3 (IP3R-3) mRNA, complete cds /cds=(134,8146) /gb=L06096 /gi=310170 /ug=Rn.11242 /len=8806
450.45	466.9	594.4	623.05	1.31957	1.33444	0.964768	S75019 antiquitin=26g turgor protein homolog [rats, intestinal mucosa, mRNA Partial, 879 nt]
302.2	266.8	398.6	636.5	1.31899	2.38568	1.13268	M22670cds RATMGAA24 Rat alpha-2-macroglobulin gene, exons 5 and 6
429.4	553.4	565.8	452.95	1.31765	0.818486	0.775931	U09551 Rattus norvegicus HMG-box containing protein 1 (HBP1) mRNA, complete cds /cds=(41,1582) /gb=U09551 /gi=576448 /ug=Rn.11101 /len=2642
470.4	461.65	619.25	517.55	1.31643	1.12109	1.01895	U40064 Rattus norvegicus PPAR delta protein (PPAR delta) mRNA, complete cds /cds=(255,1577) /gb=U40064 /gi=1185466 /ug=Rn.10199 /len=2054
227.65	233.3	299.35	318.65	1.31496	1.36584	0.975782	M10094 Rat MHC class I truncated cell surface antigen mRNA /cds=(0,320) /gb=M10094 /gi=205412 /ug=Rn.3577 /len=628
1335.95	1005.05	1756.5	1053.4	1.31479	1.04811	1.32924	AF023302 Rattus norvegicus reggie1-1 mRNA, complete cds
4519.25	5579.75	5941.5	5665.2	1.31471	1.01531	0.809938	X62146cds RRRPL11 R.rattus mRNA for ribosomal protein L11
932.8	1487.65	1225.3	1207.45	1.31357	0.811649	0.627029	S55427 myelin protein SR13=growth-arrest-specific Gas-3 homolog [rats, sciatic nerve, mRNA, 1736 nt]
667.5	728.5	876.5	755.55	1.31311	1.03713	0.916266	AB020504 Rattus norvegicus mRNA for PMF31, complete cds
641.85	873.05	842.8	816.7	1.31308	0.935456	0.735181	D13417 RATHES1A Rat mRNA for transcription factor HES-1
216.9	230.45	284.75	222.8	1.31282	0.966804	0.941202	rc_AA800678 EST190175 Rattus norvegicus cDNA, 3 end /clone=RLUAK20 /clone_end=3 /gb=AA800678 /gi=2863633 /ug=Rn.8592 /len=452
267.25	232.7	350.8	279.85	1.31263	1.20262	1.14847	M22427 Rat basic fibroblast growth factor (FGF) mRNA, complete cds /cds=(532,996) /gb=M22427 /gi=204285 /ug=Rn.11136 /len=1272
405.3	411.2	531.75	430.8	1.31199	1.04767	0.985652	rc_AA800739 EST190236 Rattus norvegicus cDNA, 3 end /clone=RLUAK87 /clone_end=3 /gb=AA800739 /gi=2863694 /ug=Rn.6630 /len=610
328.75	314.3	431.15	467	1.31148	1.48584	1.04598	S79676 interleukin-1 beta-converting enzyme [rats, mRNA Partial, 458 nt]
409	527.95	536.35	487	1.31137	0.922436	0.774695	rc_AI012534 EST206985 Rattus norvegicus cDNA, 3 end /clone=RPLAY53 /clone_end=3 /gb=AI012534 /ug=Rn.4053 /len=599
2603.25	3105.2	3413.4	3663.15	1.31121	1.17968	0.838352	X51707cds RRRPS19 Rat mRNA for ribosomal protein S19
7073.4	13187	9260.75	8967.55	1.30924	0.680032	0.536394	X16072 Rattus norvegicus mRNA for beta B2 crystallin /cds=(26,643) /gb=X16072 /gi=3127917 /ug=Rn.10350 /len=735
274.9	260.05	359.9	296.55	1.3092	1.14036	1.0571	rc_AA892568 EST196371 Rattus norvegicus cDNA, 3 end /clone=RKIAS96 /clone_end=3 /gb=AA892568 /gi=3019447 /ug=Rn.14769 /len=648
475.8	572.9	622.5	483.45	1.30832	0.843865	0.830511	E03859cds cDNA encoding low molecular weight guanosine-3-phosphate binding protein
216.6	172.15	283.35	197.05	1.30817	1.14464	1.25821	S60953 trkC(ki39)=receptor tyrosine kinase {alternatively spliced} [rats, mRNA Partial, 2814 nt]
536.5	555.95	701.65	514.45	1.30783	0.925353	0.965015	rc_AA799542 EST189039 Rattus norvegicus cDNA, 3 end /clone=RHEAC34 /clone_end=3 /gb=AA799542 /gi=2862497 /ug=Rn.980 /len=553
216.45	192.8	282.65	289.7	1.30584	1.50259	1.12267	X63854 Rat mRNA for transporter polypeptide mtp2 /cds=(89,2200) /gb=X63854 /gi=56718 /ug=Rn.10372 /len=2426
663.35	748.4	866.1	839.8	1.30565	1.12213	0.886358	rc_AA800188 EST189685 Rattus norvegicus cDNA, 3 end /clone=RHEAM24 /clone_end=3 /gb=AA800188 /gi=2863143 /ug=Rn.23961 /len=603
203.45	197.45	265.55	282.3	1.30523	1.42973	1.03039	rc_AA894316 EST198119 Rattus norvegicus cDNA, 3 end /clone=RSPAW50 /clone_end=3 /gb=AA894316 /gi=3021195 /ug=Rn.22923 /len=479
274.2	507.05	357.85	302.9	1.30507	0.597377	0.540775	rc_AA859921 UI-R-E0-cg-c-03-0-UI.s1 Rattus norvegicus cDNA, 3 end /clone=UI-R-E0-cg-c-03-0-UI /clone_end=3 /gb=AA859921 /gi=2949441 /ug=Rn.14551 /len=314
3285.35	3437.25	4286.25	4056.1	1.30466	1.18004	0.955808	X58465mRNA RNRPS5 Rat mRNA for ribosomal protein S5
1121.15	1095.2	1462.25	1276.7	1.30424	1.16572	1.02369	D78308 Rat mRNA for calreticulin, complete cds /cds=(15,1265) /gb=D78308 /gi=1089798 /ug=Rn.974 /len=1816
278.05	256.2	362.35	237.4	1.30318	0.92662	1.08528	rc_AA955808 UI-R-E1-fg-h-05-0-UI.s1 Rattus norvegicus cDNA, 3 end /clone=UI-R-E1-fg-h-05-0-UI /clone_end=3 /gb=AA955808 /ug=Rn.9573 /len=536
1041.5	1031.8	1356.75	862.4	1.30269	0.835821	1.0094	U19614 Rattus norvegicus lamina-associated polypeptide 1C (LAP1C) mRNA, complete cds /cds=(58,1578) /gb=U19614 /gi=769854 /ug=Rn.11373 /len=2310
587.5	541.65	765.05	608.8	1.30221	1.12397	1.08465	L81136cds RATRPS2R1A Rattus norvegicus (strain R21) Rps2r1 preliminary DNA, complete cds
1916.9	2526.5	2493.5	2570.35	1.3008	1.01736	0.758718	rc_AA944007 EST199506 Rattus norvegicus cDNA, 3 end /clone=REMAA30 /clone_end=3 /gb=AA944007 /gi=3103923 /ug=Rn.1492 /len=544
229.45	318.2	298.25	212.7	1.29985	0.668448	0.721087	M57728 Rat general mitochondrial matrix processing protease (MPP) mRNA, 3 end /cds=(0,1574) /gb=M57728 /gi=205516 /ug=Rn.11175 /len=1712
1701.3	1866.8	2211.3	1690.65	1.29977	0.905641	0.911346	L27843 RATPRL1NP Rat tyrosine phosphatase (PRL-1) mRNA, complete cds
1288.75	1530	1674.95	1462.2	1.29967	0.955686	0.84232	U73142 Rattus norvegicus p38 mitogen activated protein kinase mRNA, complete cds /cds=(11,1093) /gb=U73142 /gi=1621646 /ug=Rn.3293 /len=3132
194.05	200.45	252.1	290.1	1.29915	1.44724	0.968072	J04423 E coli bioD gene dethiobiotin synthetase (-5 and -3 represent transcript regions 5 prime and 3 prime respectively)
480.85	531.3	624.65	582.95	1.29905	1.09721	0.905044	U83883 Rattus norvegicus p105 coactivator mRNA, complete cds /cds=(23,2665) /gb=U83883 /gi=1800306 /ug=Rn.5481 /len=3166
691.05	670.8	897.6	844.5	1.29889	1.25894	1.03019	rc_AA957777 UI-R-E1-fv-f-08-0-UI.s1 Rattus norvegicus cDNA, 3 end /clone=UI-R-E1-fv-f-08-0-UI /clone_end=3 /gb=AA957777 /ug=Rn.7345 /len=413
588.7	774.9	764.65	635.45	1.29888	0.820041	0.759711	rc_AA799481 EST188978 Rattus norvegicus cDNA, 3 end /clone=RHEAB54 /clone_end=3 /gb=AA799481 /gi=2862436 /ug=Rn.3939 /len=673
3226.75	7359.2	4188.65	4842.2	1.2981	0.657979	0.438465	AF013247 Rattus norvegicus beta-A4 crystallin (beta-A4) mRNA, complete cds /cds=(35,625) /gb=AF013247 /gi=2338449 /ug=Rn.10802 /len=800
556.5	554.6	721.95	486.2	1.2973	0.876668	1.00343	Rat mixed-tissue library Rattus norvegicus cDNA clone rx05013 3 , mRNA sequence [Rattus norvegicus]
194.9	200.3	252.75	153.45	1.29682	0.766101	0.97304	rc_AA891559 EST195362 Rattus norvegicus cDNA, 3 end /clone=RHEAZ92 /clone_end=3 /gb=AA891559 /gi=3018438 /ug=Rn.7305 /len=574
1116.95	1226.15	1447.55	1347.4	1.29598	1.09889	0.910941	rc_AA800015 EST189512 Rattus norvegicus cDNA, 3 end /clone=RHEAI37 /clone_end=3 /gb=AA800015 /gi=2862970 /ug=Rn.6270 /len=460
366.85	364.2	475.25	356.2	1.29549	0.978034	1.00728	U63923 RRU63923 Rattus rattus thioredoxin reductase mRNA, complete cds
1118.55	1428.65	1449	1189.25	1.29543	0.832429	0.782942	M87067 R.norvegicus activin type IIB receptor mRNA /cds=UNKNOWN /gb=M87067 /gi=202696 /ug=Rn.24240 /len=2041
794.4	870.3	1028.4	876.6	1.29456	1.00724	0.912789	D42137exon RATAV11 Rat annexin V gene, exon13
1409.3	1486.25	1824.05	1495.5	1.2943	1.00622	0.948225	rc_AI013194 EST207869 Rattus norvegicus cDNA, 3 end /clone=RSPBH90 /clone_end=3 /gb=AI013194 /ug=Rn.3506 /len=464
8411.25	10730.2	10877.4	11305	1.29319	1.05356	0.783886	rc_AA800054 EST189551 Rattus norvegicus cDNA, 3 end /clone=RHEAI86 /clone_end=3 /gb=AA800054 /gi=2863009 /ug=Rn.3384 /len=602
473.3	576.7	612.05	492.75	1.29315	0.85443	0.820704	rc_AA893749 EST197552 Rattus norvegicus cDNA, 3 end /clone=RPLAK20 /clone_end=3 /gb=AA893749 /gi=3020628 /ug=Rn.14829 /len=254
246.25	290.55	318.4	221.05	1.29299	0.760798	0.847531	rc_AI012275 EST206726 Rattus norvegicus cDNA, 3 end /clone=RPLAU85 /clone_end=3 /gb=AI012275 /ug=Rn.4099 /len=686
2718.3	3089.45	3514.45	3722.35	1.29289	1.20486	0.879865	X68283 R.norvegicus mRNA for ribosomal protein L29 /cds=(46,516) /gb=X68283 /gi=312207 /ug=Rn.1577 /len=630
407.4	407.65	526.6	477.45	1.29259	1.17123	0.999387	M92905 RATRBBI Rat calcium channel alpha-1 subunit (rbB-I) mRNA, complete cds
214.4	265	277.05	283.45	1.29221	1.06962	0.809057	L10669 RATGLYPHOB Rat glycogen phosphorylase muscle isozyme mRNA, partial cds
263.5	336.15	340.45	299.2	1.29203	0.890079	0.783876	X02322Poly_Aite#1 RNGHRF5 Rat gene for growth hormone-releasing factor (exon 5 and 3 flanking region)
233.45	179	301.55	174.5	1.29171	0.97486	1.30419	AF081148 Rattus norvegicus CL2AA mRNA, complete cds
1370.65	1573.8	1770.25	1357.1	1.29154	0.862308	0.870918	rc_AA899253 UI-R-E0-cz-g-07-0-UI.s1 Rattus norvegicus cDNA, 3 end /clone=UI-R-E0-cz-g-07-0-UI /clone_end=3 /gb=AA899253 /gi=3034607 /ug=Rn.9560 /len=410
8972.5	10344.7	11579	11265.8	1.2905	1.08904	0.867352	rc_AA892367 EST196170 Rattus norvegicus cDNA, 3 end /clone=RKIAP58 /clone_end=3 /gb=AA892367 /gi=3019246 /ug=Rn.2424 /len=662
570.55	693.85	734.9	528.9	1.28806	0.762269	0.822296	rc_AA799601 EST189098 Rattus norvegicus cDNA, 3 end /clone=RHEAD03 /clone_end=3 /gb=AA799601 /gi=2862556 /ug=Rn.24537 /len=687
258.55	235.1	332.95	300.75	1.28776	1.27924	1.09974	X06801cds RNACTAV Rat mRNA for vaskular alpha-actin
302	330.45	388.65	309.25	1.28692	0.935845	0.913905	AF053987 Rattus norvegicus tissue-type vomeronasal neurons putative pheromone receptor V2R1 mRNA, partial cds /cds=(0,1021) /gb=AF053987 /gi=2996017 /ug=Rn.9648 /len=1079
240.6	248.5	309.6	223	1.28678	0.897384	0.968209	D45201 Rat mRNA for neurofibromin, complete cds /cds=(134,8596) /gb=D45201 /gi=1841313 /ug=Rn.10686 /len=9132
694.9	930.25	894.15	789.15	1.28673	0.84832	0.747003	L38482 Rattus norvegicus serine protease gene, complete cds /cds=(0,401) /gb=L38482 /gi=1020080 /ug=Rn.2427 /len=402
195.15	321.55	251.05	220.85	1.28645	0.686829	0.606904	U96490 Rattus norvegicus liver mRNA, complete cds /cds=(95,508) /gb=U96490 /gi=2352085 /ug=Rn.11174 /len=1030
654.8	739.4	842.3	723.35	1.28635	0.978293	0.885583	rc_AA800881 EST190378 Rattus norvegicus cDNA, 3 end /clone=RLUAM59 /clone_end=3 /gb=AA800881 /gi=2863836 /ug=Rn.6659 /len=431
2046.7	2149.5	2632.6	2755.75	1.28627	1.28204	0.952175	rc_AA892373 EST196176 Rattus norvegicus cDNA, 3 end /clone=RKIAP65 /clone_end=3 /gb=AA892373 /gi=3019252 /ug=Rn.4309 /len=727
242.35	277.75	311.7	277.35	1.28616	0.99856	0.872547	rc_AI031019 UI-R-C0-je-h-10-0-UI.s1 Rattus norvegicus cDNA, 3 end /clone=UI-R-C0-je-h-10-0-UI /clone_end=3 /gb=AI031019 /ug=Rn.9181 /len=510
220.15	206.3	282.9	256.25	1.28503	1.24212	1.06714	rc_AA891271 EST195074 Rattus norvegicus cDNA, 3 end /clone=RHEAR78 /clone_end=3 /gb=AA891271 /gi=3018150 /ug=Rn.1207 /len=482
343.25	388	440.65	458.25	1.28376	1.18106	0.884665	rc_AA891872 EST195675 Rattus norvegicus cDNA, 3 end /clone=RKIAH93 /clone_end=3 /gb=AA891872 /gi=3018751 /ug=Rn.3128 /len=614
433.25	407.3	556.15	515.55	1.28367	1.26577	1.06371	D85760 Rat mRNA for G alpha 12, complete cds /cds=(67,1206) /gb=D85760 /gi=1374705 /ug=Rn.10497 /len=1423
855.8	912.25	1098.25	814	1.2833	0.892299	0.93812	rc_AA875630 UI-R-E0-ct-e-12-0-UI.s1 Rattus norvegicus cDNA, 3 end /clone=UI-R-E0-ct-e-12-0-UI /clone_end=3 /gb=AA875630 /gi=2980578 /ug=Rn.2981 /len=396
518.45	436.7	665.1	473.7	1.28286	1.08473	1.1872	AB011679 Rattus norvegicus mRNA for class I beta-tubulin, complete cds
2294.6	2473.85	2943.6	2767.9	1.28284	1.11886	0.927542	L42855 Rattus norvegicus RNA polymerase II transcription factor SIII p18 subunit mRNA, complete cds /cds=(0,356) /gb=L42855 /gi=1054561 /ug=Rn.17081 /len=357
738.85	775.1	947.8	873.6	1.2828	1.12708	0.953232	Rat mixed-tissue library Rattus norvegicus cDNA clone rx04496 3 , mRNA sequence [Rattus norvegicus]
238.05	308.95	305.1	351.75	1.28166	1.13853	0.770513	Rat mixed-tissue library Rattus norvegicus cDNA clone rx04403 3 , mRNA sequence [Rattus norvegicus]
[truncated: 3,496 more rows]

## Sheet: Top 10 R1-L1 ratio
L1 day average	L3 day average	R1 day average	R3 day average	R1/L1	R3/L3	L1/L3	Descriptions
[truncated: 9 more rows]

[truncated: 1 more sheets: Table legend]
